# Supplementary material for: Transcriptome profiling of peripheral blood mononuclear cells from highly susceptible adult cattle infected with a virulent strain of Babesia bovis
Source: Parasit Vectors. 2025 Dec 15;18:503. doi: 10.1186/s13071-025-07126-x (PMC12706890; doi:10.1186/s13071-025-07126-x)
Supplement: Supplementary file 1 — Additional file 1: Table S1. Total number of transcripts, including the upregulated and downregulated differentially expressed transcripts in response to B. bovis infection found in this study. [file 13071_2025_7126_MOESM1_ESM.xlsx]

## Sheet: upregulated genes
Transcript	0 vs. 10 Log2 Fold Change	0 vs. 10 p-value	0 vs. 10 adj. p-value	Fold change	ID (NCBI)	Acronym
XM_024986017.1	8.12314	1.48062e-78	1.72273e-75	278.81	PREDICTED: Bos taurus deleted in malignant brain tumors 1 (DMBT1), transcript variant X39, mRNA	DMBT1
XM_024986013.1	8.09996	4.30497e-78	4.89762e-75	274.367	PREDICTED: Bos taurus deleted in malignant brain tumors 1 (DMBT1), transcript variant X35, mRNA	DMBT1
XM_024986018.1	8.09667	5.20021e-78	5.78749e-75	273.741	PREDICTED: Bos taurus deleted in malignant brain tumors 1 (DMBT1), transcript variant X40, mRNA	DMBT1
XM_024985977.1	8.05669	3.76714e-81	1.85978e-77	266.259	PREDICTED: Bos taurus deleted in malignant brain tumors 1 (DMBT1), transcript variant X1, mRNA	DMBT1
XM_024985986.1	8.04355	1.01369e-80	1.85978e-77	263.846	PREDICTED: Bos taurus deleted in malignant brain tumors 1 (DMBT1), transcript variant X10, mRNA	DMBT1
XM_024985990.1	8.04355	1.01369e-80	1.85978e-77	263.846	PREDICTED: Bos taurus deleted in malignant brain tumors 1 (DMBT1), transcript variant X14, mRNA	DMBT1
XM_024985995.1	8.04355	1.01369e-80	1.85978e-77	263.846	PREDICTED: Bos taurus deleted in malignant brain tumors 1 (DMBT1), transcript variant X18, mRNA	DMBT1
XM_024985996.1	8.04355	1.01369e-80	1.85978e-77	263.846	PREDICTED: Bos taurus deleted in malignant brain tumors 1 (DMBT1), transcript variant X19, mRNA	DMBT1
XM_024985978.1	8.04355	1.01369e-80	1.85978e-77	263.846	PREDICTED: Bos taurus deleted in malignant brain tumors 1 (DMBT1), transcript variant X2, mRNA	DMBT1
XM_024985997.1	8.04355	1.01369e-80	1.85978e-77	263.846	PREDICTED: Bos taurus deleted in malignant brain tumors 1 (DMBT1), transcript variant X20, mRNA	DMBT1
XM_024986000.1	8.04355	1.01369e-80	1.85978e-77	263.846	PREDICTED: Bos taurus deleted in malignant brain tumors 1 (DMBT1), transcript variant X23, mRNA	DMBT1
XM_024986001.1	8.04355	1.01369e-80	1.85978e-77	263.846	PREDICTED: Bos taurus deleted in malignant brain tumors 1 (DMBT1), transcript variant X24, mRNA	DMBT1
XM_024986002.1	8.04355	1.01369e-80	1.85978e-77	263.846	PREDICTED: Bos taurus deleted in malignant brain tumors 1 (DMBT1), transcript variant X25, mRNA	DMBT1
XM_024986003.1	8.04355	1.01369e-80	1.85978e-77	263.846	PREDICTED: Bos taurus deleted in malignant brain tumors 1 (DMBT1), transcript variant X26, mRNA	DMBT1
XM_024986005.1	8.04355	1.01369e-80	1.85978e-77	263.846	PREDICTED: Bos taurus deleted in malignant brain tumors 1 (DMBT1), transcript variant X27, mRNA	DMBT1
XM_024986006.1	8.04355	1.01369e-80	1.85978e-77	263.846	PREDICTED: Bos taurus deleted in malignant brain tumors 1 (DMBT1), transcript variant X28, mRNA	DMBT1
XM_024986007.1	8.04355	1.01369e-80	1.85978e-77	263.846	PREDICTED: Bos taurus deleted in malignant brain tumors 1 (DMBT1), transcript variant X29, mRNA	DMBT1
XM_024986008.1	8.04355	1.01369e-80	1.85978e-77	263.846	PREDICTED: Bos taurus deleted in malignant brain tumors 1 (DMBT1), transcript variant X30, mRNA	DMBT1
XM_024985981.1	8.04355	1.01369e-80	1.85978e-77	263.846	PREDICTED: Bos taurus deleted in malignant brain tumors 1 (DMBT1), transcript variant X5, mRNA	DMBT1
XM_024985982.1	8.04355	1.01369e-80	1.85978e-77	263.846	PREDICTED: Bos taurus deleted in malignant brain tumors 1 (DMBT1), transcript variant X6, mRNA	DMBT1
XM_024985985.1	8.04355	1.01369e-80	1.85978e-77	263.846	PREDICTED: Bos taurus deleted in malignant brain tumors 1 (DMBT1), transcript variant X9, mRNA	DMBT1
XM_024985988.1	8.04337	1.00204e-80	1.85978e-77	263.813	PREDICTED: Bos taurus deleted in malignant brain tumors 1 (DMBT1), transcript variant X12, mRNA	DMBT1
XM_024985991.1	8.04337	1.00204e-80	1.85978e-77	263.813	PREDICTED: Bos taurus deleted in malignant brain tumors 1 (DMBT1), transcript variant X15, mRNA	DMBT1
XM_024985989.1	8.04319	9.90524e-81	1.85978e-77	263.78	PREDICTED: Bos taurus deleted in malignant brain tumors 1 (DMBT1), transcript variant X13, mRNA	DMBT1
XM_024985987.1	8.0431	1.10011e-80	1.85978e-77	263.763	PREDICTED: Bos taurus deleted in malignant brain tumors 1 (DMBT1), transcript variant X11, mRNA	DMBT1
XM_024985984.1	8.04256	1.05269e-80	1.85978e-77	263.665	PREDICTED: Bos taurus deleted in malignant brain tumors 1 (DMBT1), transcript variant X8, mRNA	DMBT1
XM_024986011.1	8.04164	1.12512e-80	1.85978e-77	263.497	PREDICTED: Bos taurus deleted in malignant brain tumors 1 (DMBT1), transcript variant X33, mRNA	DMBT1
XM_024986020.1	8.04128	1.09948e-80	1.85978e-77	263.431	PREDICTED: Bos taurus deleted in malignant brain tumors 1 (DMBT1), transcript variant X42, mRNA	DMBT1
XM_024985994.1	8.04126	1.15115e-80	1.85978e-77	263.426	PREDICTED: Bos taurus deleted in malignant brain tumors 1 (DMBT1), transcript variant X17, mRNA	DMBT1
XM_024985999.1	8.04062	1.23513e-80	1.85978e-77	263.311	PREDICTED: Bos taurus deleted in malignant brain tumors 1 (DMBT1), transcript variant X22, mRNA	DMBT1
XM_024985983.1	8.04062	1.23513e-80	1.85978e-77	263.311	PREDICTED: Bos taurus deleted in malignant brain tumors 1 (DMBT1), transcript variant X7, mRNA	DMBT1
XM_024985980.1	8.04034	1.2304e-80	1.85978e-77	263.259	PREDICTED: Bos taurus deleted in malignant brain tumors 1 (DMBT1), transcript variant X4, mRNA	DMBT1
XM_024985979.1	8.04012	9.97388e-81	1.85978e-77	263.22	PREDICTED: Bos taurus deleted in malignant brain tumors 1 (DMBT1), transcript variant X3, mRNA	DMBT1
XM_024985992.1	8.03999	1.02646e-80	1.85978e-77	263.195	PREDICTED: Bos taurus deleted in malignant brain tumors 1 (DMBT1), transcript variant X16, mRNA	DMBT1
XM_024985998.1	8.03899	1.06509e-80	1.85978e-77	263.014	PREDICTED: Bos taurus deleted in malignant brain tumors 1 (DMBT1), transcript variant X21, mRNA	DMBT1
XM_024986010.1	8.03845	1.61323e-80	2.35969e-77	262.915	PREDICTED: Bos taurus deleted in malignant brain tumors 1 (DMBT1), transcript variant X32, mRNA	DMBT1
XM_024986016.1	8.0379	9.51222e-81	1.85978e-77	262.814	PREDICTED: Bos taurus deleted in malignant brain tumors 1 (DMBT1), transcript variant X38, mRNA	DMBT1
XM_024986021.1	8.03517	2.73139e-80	3.32937e-77	262.318	PREDICTED: Bos taurus deleted in malignant brain tumors 1 (DMBT1), transcript variant X43, mRNA	DMBT1
XM_024986014.1	8.03499	2.70069e-80	3.32937e-77	262.285	PREDICTED: Bos taurus deleted in malignant brain tumors 1 (DMBT1), transcript variant X36, mRNA	DMBT1
XM_024986022.1	8.03481	2.67034e-80	3.32937e-77	262.252	PREDICTED: Bos taurus deleted in malignant brain tumors 1 (DMBT1), transcript variant X44, mRNA	DMBT1
XM_024986012.1	8.03365	1.02459e-80	1.85978e-77	262.041	PREDICTED: Bos taurus deleted in malignant brain tumors 1 (DMBT1), transcript variant X34, mRNA	DMBT1
XM_024986009.1	8.0225	2.04458e-80	2.82898e-77	260.023	PREDICTED: Bos taurus deleted in malignant brain tumors 1 (DMBT1), transcript variant X31, mRNA	DMBT1
XM_024986015.1	8.0225	2.04458e-80	2.82898e-77	260.023	PREDICTED: Bos taurus deleted in malignant brain tumors 1 (DMBT1), transcript variant X37, mRNA	DMBT1
XM_024986019.1	8.02149	2.12396e-80	2.86148e-77	259.842	PREDICTED: Bos taurus deleted in malignant brain tumors 1 (DMBT1), transcript variant X41, mRNA	DMBT1
XR_003032820.1	7.87447	5.55447e-53	4.00509e-50	234.667	PREDICTED: Bos taurus deleted in malignant brain tumors 1 (DMBT1), transcript variant X45, misc_RNA	DMBT1
XR_003032821.1	7.87447	5.55447e-53	4.00509e-50	234.667	PREDICTED: Bos taurus deleted in malignant brain tumors 1 (DMBT1), transcript variant X46, misc_RNA	DMBT1
XR_003032822.1	7.87447	5.55447e-53	4.00509e-50	234.667	PREDICTED: Bos taurus deleted in malignant brain tumors 1 (DMBT1), transcript variant X47, misc_RNA	DMBT1
XR_003032823.1	7.87447	5.55447e-53	4.00509e-50	234.667	PREDICTED: Bos taurus deleted in malignant brain tumors 1 (DMBT1), transcript variant X48, misc_RNA	DMBT1
XR_003032824.1	7.87447	5.55447e-53	4.00509e-50	234.667	PREDICTED: Bos taurus deleted in malignant brain tumors 1 (DMBT1), transcript variant X49, misc_RNA	DMBT1
XR_003032825.1	7.87447	5.55447e-53	4.00509e-50	234.667	PREDICTED: Bos taurus deleted in malignant brain tumors 1 (DMBT1), transcript variant X50, misc_RNA	DMBT1
NM_001100362.2	6.19584	3.5062e-05	0.000483958	73.3051	Bos taurus cystatin B (stefin B) (LOC514170), mRNA	CSTB
XM_024995545.1	5.82495	7.57591e-05	0.000920599	56.6872	PREDICTED: Bos taurus solute carrier family 28 member 3 (SLC28A3), transcript variant X1, mRNA	SLC28A3
XM_015472616.2	5.82495	7.57591e-05	0.000920599	56.6872	PREDICTED: Bos taurus solute carrier family 28 member 3 (SLC28A3), transcript variant X2, mRNA	SLC28A3
XM_005213174.4	5.41633	8.56237e-13	6.8923e-11	42.705	PREDICTED: Bos taurus syntaxin binding protein 1 (STXBP1), transcript variant X1, mRNA	STXBP1
NM_001163936.1	5.35996	8.54518e-05	0.00101714	41.0686	Bos taurus apolipoprotein B mRNA editing enzyme, catalytic polypeptide-like 3A (APOBEC3Z1), mRNA	APOBEC3Z1
XM_015471940.2	5.33766	0.000101446	0.00117209	40.4387	PREDICTED: Bos taurus adhesion G protein-coupled receptor E2 (LOC100337213), transcript variant X1, mRNA	ADGRE2
NM_001205806.1	5.33294	0.000112104	0.00126665	40.3066	Bos taurus STEAP family member 1 (STEAP1), mRNA	STEAP1
XM_005205566.4	5.33294	0.000112104	0.00126665	40.3066	PREDICTED: Bos taurus STEAP family member 1 (STEAP1), transcript variant X1, mRNA	STEAP1
XM_024977811.1	5.29813	4.30387e-06	8.30519e-05	39.3457	PREDICTED: Bos taurus TNFAIP3 interacting protein 3 (TNIP3), transcript variant X1, mRNA	TNIP3
NM_174619.3	5.29591	2.59696e-12	1.94373e-10	39.2851	Bos taurus syntaxin binding protein 1 (STXBP1), mRNA	STXBP1
XM_010804350.3	5.2793	0.000146962	0.00160148	38.8354	PREDICTED: Bos taurus STEAP family member 1 (STEAP1), transcript variant X2, mRNA	STEAP1
XM_024977814.1	5.25206	5.71949e-06	0.000105403	38.109	PREDICTED: Bos taurus TNFAIP3 interacting protein 3 (TNIP3), transcript variant X3, mRNA	TNIP3
XM_024977813.1	5.19688	7.6743e-06	0.00013455	36.6789	PREDICTED: Bos taurus TNFAIP3 interacting protein 3 (TNIP3), transcript variant X2, mRNA	TNIP3
NM_205793.2	5.1683	9.02011e-57	7.10438e-54	35.9594	Bos taurus diacylglycerol O-acyltransferase 2 (DGAT2), mRNA	DGAT2
XR_003032826.1	5.1185	4.87799e-14	4.60754e-12	34.7395	PREDICTED: Bos taurus uncharacterized LOC100849037 (LOC100849037), transcript variant X1, ncRNA	LOC100849037
XM_025001866.1	5.04482	1.75704e-33	6.56582e-31	33.0098	PREDICTED: Bos taurus dendrocyte expressed seven transmembrane protein (DCSTAMP), transcript variant X2, mRNA	DCSTAMP
XM_002690926.5	4.95394	0.000552078	0.00470433	30.9945	PREDICTED: Bos taurus TNF alpha induced protein 8 like 3 (TNFAIP8L3), mRNA	TNFAIP8L3
XM_005208597.4	4.88004	0.000722724	0.00582316	29.4469	PREDICTED: Bos taurus adhesion G protein-coupled receptor E2 (LOC100337213), transcript variant X3, mRNA	ADGRE2
XM_005215604.4	4.87477	2.79664e-48	1.93478e-45	29.3395	PREDICTED: Bos taurus dendrocyte expressed seven transmembrane protein (DCSTAMP), transcript variant X5, mRNA	DCSTAMP
XM_025001868.1	4.85902	2.06164e-48	1.44583e-45	29.0208	PREDICTED: Bos taurus dendrocyte expressed seven transmembrane protein (DCSTAMP), transcript variant X4, mRNA	DCSTAMP
XM_025001869.1	4.83975	1.68742e-44	1.09351e-41	28.6359	PREDICTED: Bos taurus dendrocyte expressed seven transmembrane protein (DCSTAMP), transcript variant X7, mRNA	DCSTAMP
XM_005215603.4	4.83775	1.84962e-47	1.24594e-44	28.5962	PREDICTED: Bos taurus dendrocyte expressed seven transmembrane protein (DCSTAMP), transcript variant X6, mRNA	DCSTAMP
XM_015474507.2	4.83006	1.67095e-44	1.09351e-41	28.4441	PREDICTED: Bos taurus dendrocyte expressed seven transmembrane protein (DCSTAMP), transcript variant X1, mRNA	DCSTAMP
XR_003032827.1	4.82421	2.51911e-10	1.30664e-08	28.329	PREDICTED: Bos taurus uncharacterized LOC100849037 (LOC100849037), transcript variant X2, ncRNA	LOC100849037
XM_024994840.1	4.76924	0.00108941	0.00811	27.27	PREDICTED: Bos taurus adhesion G protein-coupled receptor E2 (LOC100337213), transcript variant X2, mRNA	ADGRE2
XM_025001867.1	4.76599	8.04726e-42	5.02414e-39	27.2086	PREDICTED: Bos taurus dendrocyte expressed seven transmembrane protein (DCSTAMP), transcript variant X3, mRNA	DCSTAMP
NM_001114515.2	4.49197	6.6408e-13	5.43962e-11	22.5018	Bos taurus nuclear protein 1, transcriptional regulator (NUPR1), mRNA	NUPR1
NM_174538.2	4.36209	5.70856e-05	0.00072953	20.5646	Bos taurus Fc gamma receptor Ia (FCGR1A), mRNA	FCGR1A
XM_024983855.1	4.34748	0.000409796	0.00371714	20.3574	PREDICTED: Bos taurus glucagon like peptide 1 receptor (GLP1R), mRNA	GLP1R
XM_010806225.3	4.32594	7.14537e-06	0.000126928	20.0557	PREDICTED: Bos taurus epiregulin (EREG), transcript variant X1, mRNA	EREG
XM_010806226.3	4.31929	7.31454e-06	0.000129455	19.9635	PREDICTED: Bos taurus epiregulin (EREG), transcript variant X2, mRNA	EREG
XM_024983875.1	4.21976	0.000931178	0.00713861	18.6327	PREDICTED: Bos taurus forkhead box Q1 (FOXQ1), mRNA	FOXQ1
NM_001192718.1	4.13667	1.30624e-18	2.19256e-16	17.5899	Bos taurus integrin, alpha 9 (ITGA9), mRNA	ITGA9
NM_001161651.1	4.03603	1.11646e-40	6.49512e-38	16.4046	Bos taurus two pore channel 3 (TPC3), mRNA	TPC3
XM_024998256.1	4.00134	1.90969e-41	1.16389e-38	16.0149	PREDICTED: Bos taurus two pore channel 3 (TPC3), transcript variant X1, mRNA	TPC3
NM_001105461.1	3.89567	0.00316449	0.0186923	14.8838	Bos taurus flagellum associated containing coiled-coil domains 1 (FLACC1), mRNA	ALS2CR12
NM_001075662.1	3.81431	5.0585e-41	2.97667e-38	14.0677	Bos taurus serine dehydratase (SDS), mRNA	SDS
XM_024977212.1	3.81022	4.07817e-41	2.4277e-38	14.0278	PREDICTED: Bos taurus serine dehydratase (SDS), transcript variant X2, mRNA	SDS
XM_024977211.1	3.78852	1.48505e-39	7.75789e-37	13.8184	PREDICTED: Bos taurus serine dehydratase (SDS), transcript variant X1, mRNA	SDS
XR_001500868.2	3.76395	0.000469968	0.00415042	13.585	PREDICTED: Bos taurus uncharacterized LOC107132707 (LOC107132707), ncRNA	LOC107132707
NM_001097568.2	3.75717	3.09178e-07	8.21399e-06	13.5213	Bos taurus inhibitor of DNA binding 1 (ID1), mRNA	ID1
NM_174484.1	3.72503	0.000780397	0.00620624	13.2235	Bos taurus vascular cell adhesion molecule 1 (VCAM1), mRNA	VCAM1
NM_001281722.1	3.7122	0.00297478	0.0177958	13.1064	Bos taurus osteoclast stimulatory transmembrane protein (OCSTAMP), mRNA	OCSTAMP
XM_010811432.3	3.70245	0.00340291	0.0197296	13.0181	PREDICTED: Bos taurus osteoclast stimulatory transmembrane protein (OCSTAMP), transcript variant X1, mRNA	OCSTAMP
NM_174177.2	3.6571	4.38497e-34	1.72683e-31	12.6153	Bos taurus scinderin (SCIN), mRNA	SCIN
XM_024981077.1	3.64267	2.58079e-41	1.55439e-38	12.4897	PREDICTED: Bos taurus CD300 molecule like family member f (CD300LF), transcript variant X1, mRNA	CD300LF
XM_024981079.1	3.62842	7.00151e-40	3.77307e-37	12.367	PREDICTED: Bos taurus CD300 molecule like family member f (CD300LF), transcript variant X3, mRNA	CD300LF
XM_005202673.4	3.62615	0.000975644	0.00742281	12.3475	PREDICTED: Bos taurus amyotrophic lateral sclerosis 2 chromosome region 12 (ALS2CR12), transcript variant X1, mRNA	ALS2CR12
XM_024981078.1	3.62245	9.69037e-40	5.11442e-37	12.3159	PREDICTED: Bos taurus CD300 molecule like family member f (CD300LF), transcript variant X2, mRNA	CD300LF
XM_005227105.4	3.55534	5.256e-47	3.49456e-44	11.7561	PREDICTED: Bos taurus basic leucine zipper ATF-like transcription factor 2 (BATF2), transcript variant X1, mRNA	BATF2
NM_174390.2	3.54593	8.48222e-10	3.9477e-08	11.6797	Bos taurus matrix metallopeptidase 14 (MMP14), mRNA	MMP14
XM_024994934.1	3.53974	5.01401e-35	2.0701e-32	11.6297	PREDICTED: Bos taurus adhesion G protein-coupled receptor E1 (LOC508459), transcript variant X11, mRNA	ADGRE1
XM_024994930.1	3.53501	6.1563e-37	2.74062e-34	11.5916	PREDICTED: Bos taurus adhesion G protein-coupled receptor E1 (LOC508459), transcript variant X6, mRNA	ADGRE1
XM_010806936.3	3.52925	2.36639e-40	1.34608e-37	11.5455	PREDICTED: Bos taurus adhesion G protein-coupled receptor E1 (LOC508459), transcript variant X7, mRNA	ADGRE1
XM_024994933.1	3.51348	5.93047e-38	2.7601e-35	11.4199	PREDICTED: Bos taurus adhesion G protein-coupled receptor E1 (LOC508459), transcript variant X10, mRNA	ADGRE1
XM_024994929.1	3.5046	2.53237e-38	1.20041e-35	11.3498	PREDICTED: Bos taurus adhesion G protein-coupled receptor E1 (LOC508459), transcript variant X5, mRNA	ADGRE1
XM_024994936.1	3.50194	2.43172e-36	1.05336e-33	11.3289	PREDICTED: Bos taurus adhesion G protein-coupled receptor E1 (LOC508459), transcript variant X16, mRNA	ADGRE1
XM_015472057.2	3.50183	5.29627e-39	2.58231e-36	11.328	PREDICTED: Bos taurus adhesion G protein-coupled receptor E1 (LOC508459), transcript variant X2, mRNA	ADGRE1
XM_024994928.1	3.50177	4.68743e-40	2.6084e-37	11.3276	PREDICTED: Bos taurus adhesion G protein-coupled receptor E1 (LOC508459), transcript variant X1, mRNA	ADGRE1
XM_015472058.2	3.48944	8.15696e-39	3.93958e-36	11.2312	PREDICTED: Bos taurus adhesion G protein-coupled receptor E1 (LOC508459), transcript variant X3, mRNA	ADGRE1
XM_024994937.1	3.48825	3.28063e-38	1.54084e-35	11.222	PREDICTED: Bos taurus adhesion G protein-coupled receptor E1 (LOC508459), transcript variant X17, mRNA	ADGRE1
XM_024994932.1	3.48648	1.87697e-39	9.70621e-37	11.2082	PREDICTED: Bos taurus adhesion G protein-coupled receptor E1 (LOC508459), transcript variant X9, mRNA	ADGRE1
XM_024994931.1	3.4835	2.45264e-39	1.25563e-36	11.185	PREDICTED: Bos taurus adhesion G protein-coupled receptor E1 (LOC508459), transcript variant X8, mRNA	ADGRE1
XM_024994935.1	3.48087	6.46257e-38	2.98064e-35	11.1647	PREDICTED: Bos taurus adhesion G protein-coupled receptor E1 (LOC508459), transcript variant X14, mRNA	ADGRE1
XM_010806939.3	3.47946	1.49818e-38	7.16818e-36	11.1538	PREDICTED: Bos taurus adhesion G protein-coupled receptor E1 (LOC508459), transcript variant X12, mRNA	ADGRE1
XM_010806937.3	3.47688	4.85327e-39	2.38907e-36	11.1338	PREDICTED: Bos taurus adhesion G protein-coupled receptor E1 (LOC508459), transcript variant X13, mRNA	ADGRE1
XM_010806933.3	3.47178	3.0461e-39	1.51403e-36	11.0946	PREDICTED: Bos taurus adhesion G protein-coupled receptor E1 (LOC508459), transcript variant X4, mRNA	ADGRE1
XM_010806938.3	3.46668	1.82756e-34	7.30952e-32	11.0554	PREDICTED: Bos taurus adhesion G protein-coupled receptor E1 (LOC508459), transcript variant X15, mRNA	ADGRE1
NM_001192561.1	3.46233	3.61906e-29	1.227e-26	11.0221	Bos taurus basic leucine zipper ATF-like transcription factor 2 (BATF2), mRNA	BATF2
XM_024994938.1	3.43243	1.82874e-28	6.04014e-26	10.796	PREDICTED: Bos taurus adhesion G protein-coupled receptor E1 (LOC508459), transcript variant X18, mRNA	ADGRE1
XM_015459885.2	3.40981	6.84743e-42	4.32783e-39	10.6281	PREDICTED: Bos taurus complement C2 (C2), transcript variant X2, mRNA	C2
XM_002695625.5	3.3955	0.000679276	0.00555221	10.5232	PREDICTED: Bos taurus C-C motif chemokine 3 (LOC616364), transcript variant X1, mRNA	CCL3
XM_024990084.1	3.37918	1.63661e-79	1.94851e-76	10.4048	PREDICTED: Bos taurus guanylate-binding protein 2 (LOC781710), transcript variant X1, mRNA	GBP2
XM_024990085.1	3.3791	2.60363e-80	3.32937e-77	10.4042	PREDICTED: Bos taurus guanylate-binding protein 2 (LOC781710), transcript variant X2, mRNA	GBP2
NM_001034492.1	3.36877	5.62164e-40	3.0617e-37	10.33	Bos taurus complement C2 (C2), mRNA	C2
NM_001034220.2	3.35679	1.15701e-07	3.46392e-06	10.2446	Bos taurus regakine 1 (LOC504773), mRNA	regakine 1
XM_005223654.4	3.35266	8.12966e-40	4.33539e-37	10.2153	PREDICTED: Bos taurus complement C2 (C2), transcript variant X1, mRNA	C2
XR_001494868.2	3.35166	5.3082e-40	2.92208e-37	10.2082	PREDICTED: Bos taurus complement C2 (C2), transcript variant X3, misc_RNA	C2
XM_024993122.1	3.34202	2.41686e-08	8.33769e-07	10.1402	PREDICTED: Bos taurus solute carrier family 39 member 8 (SLC39A8), transcript variant X2, mRNA	SLC28A8
NM_001205794.1	3.34138	1.68424e-14	1.7815e-12	10.1358	Bos taurus SLAM family member 8 (SLAMF8), mRNA	SLAMF8
XM_024996003.1	3.32844	6.60247e-10	3.159e-08	10.0452	PREDICTED: Bos taurus receptor tyrosine kinase like orphan receptor 2 (ROR2), transcript variant X1, mRNA	ROR2
XM_024979730.1	3.30654	2.43553e-07	6.7036e-06	9.89391	PREDICTED: Bos taurus regakine 1 (LOC504773), transcript variant X1, mRNA	regakine 1
XM_005207129.4	3.29541	3.6595e-07	9.55909e-06	9.81788	PREDICTED: Bos taurus complement C1r (C1R), transcript variant X2, mRNA	C1R
XM_005207128.3	3.29411	3.6597e-07	9.55909e-06	9.809	PREDICTED: Bos taurus complement C1r (C1R), transcript variant X1, mRNA	C1R
XM_002696645.6	3.27161	0.00180118	0.0120208	9.65726	PREDICTED: Bos taurus duodenase-1 (LOC508858), mRNA	duodenase-1
NM_001034407.1	3.27035	4.36427e-07	1.11659e-05	9.64882	Bos taurus complement C1r (C1R), mRNA	C1R
XR_001500898.2	3.2446	9.554e-06	0.000161478	9.47813	PREDICTED: Bos taurus receptor tyrosine kinase like orphan receptor 2 (ROR2), transcript variant X2, misc_RNA	ROR2
XM_005206686.4	3.22391	0.000133311	0.00146961	9.34313	PREDICTED: Bos taurus solute carrier family 16 member 7 (SLC16A7), transcript variant X2, mRNA	SLC16A7
XM_024993136.1	3.21913	0.001956	0.0128149	9.31227	PREDICTED: Bos taurus placenta-specific 8 (PLAC8), transcript variant X3, mRNA	PLAC8
NM_001076336.2	3.20967	0.000146067	0.0015924	9.25138	Bos taurus solute carrier family 16 member 7 (SLC16A7), mRNA	SLC16A7
XM_005206687.4	3.20572	0.000142512	0.00155862	9.2261	PREDICTED: Bos taurus solute carrier family 16 member 7 (SLC16A7), transcript variant X5, mRNA	SLC16A7
NM_001105464.2	3.20062	4.66971e-11	2.77338e-09	9.19357	Bos taurus receptor tyrosine kinase like orphan receptor 2 (ROR2), mRNA	ROR2
XR_003034913.1	3.19594	8.47354e-06	0.000146111	9.16379	PREDICTED: Bos taurus interleukin 17 receptor E like (IL17REL), transcript variant X7, misc_RNA	IL17REL
NM_001040526.1	3.18676	2.73139e-14	2.76898e-12	9.10564	Bos taurus complement factor B (CFB), mRNA	CFB
XM_005204079.4	3.17498	0.00213232	0.0137291	9.03159	PREDICTED: Bos taurus vascular cell adhesion molecule 1 (VCAM1), transcript variant X1, mRNA	VCAM1
NM_001078079.1	3.16178	0.000299705	0.00287922	8.94932	Bos taurus allograft inflammatory factor 1 like (AIF1L), mRNA	AIF1L
NM_001025325.2	3.15411	0.00190318	0.0125559	8.90191	Bos taurus placenta associated 8 A (PLAC8A), mRNA	PLAC8
XM_024992865.1	3.15076	4.89278e-14	4.613e-12	8.88123	PREDICTED: Bos taurus interleukin 17 receptor E like (IL17REL), transcript variant X3, mRNA	IL17REL
XM_025001133.1	3.15052	5.38181e-06	0.000100081	8.87973	PREDICTED: Bos taurus laminin subunit alpha 5 (LAMA5), transcript variant X1, mRNA	LAMA5
XM_024992863.1	3.13249	8.20635e-14	7.56981e-12	8.76946	PREDICTED: Bos taurus interleukin 17 receptor E like (IL17REL), transcript variant X1, mRNA	IL17REL
XM_024993121.1	3.12901	5.26359e-09	2.06966e-07	8.74833	PREDICTED: Bos taurus solute carrier family 39 member 8 (SLC39A8), transcript variant X1, mRNA	SLC28A8
XM_024992864.1	3.12881	1.03372e-13	9.39986e-12	8.74712	PREDICTED: Bos taurus interleukin 17 receptor E like (IL17REL), transcript variant X2, mRNA	IL17REL
XM_024992867.1	3.12842	4.23983e-13	3.55833e-11	8.74479	PREDICTED: Bos taurus interleukin 17 receptor E like (IL17REL), transcript variant X5, mRNA	IL17REL
XM_024992866.1	3.11593	1.65436e-13	1.46785e-11	8.6694	PREDICTED: Bos taurus interleukin 17 receptor E like (IL17REL), transcript variant X4, mRNA	IL17REL
XM_003585986.5	3.11318	1.75476e-09	7.6447e-08	8.65285	PREDICTED: Bos taurus cilia and flagella associated protein 69 (CFAP69), transcript variant X1, mRNA	CFAP69
XM_024992868.1	3.11237	3.49022e-12	2.5417e-10	8.64801	PREDICTED: Bos taurus interleukin 17 receptor E like (IL17REL), transcript variant X6, mRNA	IL17REL
XM_010804353.3	3.10547	8.57418e-09	3.27823e-07	8.60676	PREDICTED: Bos taurus cilia and flagella associated protein 69 (CFAP69), transcript variant X2, mRNA	CFAP69
XM_025001135.1	3.09703	8.75757e-06	0.000150067	8.55656	PREDICTED: Bos taurus laminin subunit alpha 5 (LAMA5), transcript variant X2, mRNA	LAMA5
XM_024983340.1	3.08932	0.00604658	0.030649	8.51092	PREDICTED: Bos taurus atypical chemokine receptor 2-like (LOC112443512), mRNA	CCRL2
XM_024993135.1	3.07599	0.0022458	0.014262	8.43269	PREDICTED: Bos taurus placenta-specific 8 (PLAC8), transcript variant X2, mRNA	PLAC8
XM_010804355.3	3.0754	7.26944e-08	2.28599e-06	8.42923	PREDICTED: Bos taurus cilia and flagella associated protein 69 (CFAP69), transcript variant X3, mRNA	CFAP69
NM_001205630.1	3.07128	5.37444e-09	2.11e-07	8.40518	Bos taurus solute carrier family 39 member 8 (SLC39A8), mRNA	SLC39A8
XM_005206685.4	3.05647	0.000383639	0.00352104	8.31933	PREDICTED: Bos taurus solute carrier family 16 member 7 (SLC16A7), transcript variant X1, mRNA	SLC16A7
XM_010805214.3	3.04042	0.000426428	0.00384145	8.22729	PREDICTED: Bos taurus solute carrier family 16 member 7 (SLC16A7), transcript variant X3, mRNA	SLC16A7
XM_024992154.1	3.04042	0.000426428	0.00384145	8.22729	PREDICTED: Bos taurus solute carrier family 16 member 7 (SLC16A7), transcript variant X4, mRNA	SLC16A7
XM_005206689.4	3.01799	0.000485151	0.00425515	8.1004	PREDICTED: Bos taurus solute carrier family 16 member 7 (SLC16A7), transcript variant X8, mRNA	SLC16A7
XM_024993170.1	3.00821	6.74351e-10	3.21747e-08	8.04564	PREDICTED: Bos taurus complement factor I (CFI), transcript variant X1, mRNA	CFI
XM_024998383.1	3.0028	1.6448e-27	5.32947e-25	8.01557	PREDICTED: Bos taurus MER proto-oncogene, tyrosine kinase (MERTK), transcript variant X1, mRNA	MERTK
XM_024993134.1	2.98391	0.00112242	0.00830503	7.91127	PREDICTED: Bos taurus placenta-specific 8 (PLAC8), transcript variant X1, mRNA	PLAC8
NM_001166525.1	2.96602	7.66062e-08	2.3943e-06	7.8138	Bos taurus purinergic receptor P2Y2 (P2RY2), mRNA	P2RY2
NM_001192024.2	2.9372	1.81406e-27	5.84092e-25	7.65922	Bos taurus MER proto-oncogene, tyrosine kinase (MERTK), mRNA	MERTK
NM_001038096.1	2.92411	1.27855e-09	5.74905e-08	7.59006	Bos taurus complement factor I (CFI), mRNA	CFI
XM_005206690.4	2.91193	0.000927758	0.00711666	7.52627	PREDICTED: Bos taurus solute carrier family 16 member 7 (SLC16A7), transcript variant X7, mRNA	SLC16A7
XM_025000917.1	2.88388	5.1929e-09	2.04343e-07	7.38134	PREDICTED: Bos taurus interleukin 15 receptor subunit alpha (IL15RA), transcript variant X4, mRNA	IL15RA
XM_002692067.5	2.85959	3.86687e-19	6.66546e-17	7.25809	PREDICTED: Bos taurus interleukin 15 receptor subunit alpha (IL15RA), transcript variant X2, mRNA	IL15RA
XM_005221085.4	2.85487	2.44168e-11	1.53052e-09	7.23439	PREDICTED: Bos taurus secreted and transmembrane 1-like (LOC781977), transcript variant X6, mRNA	SECTM1
XM_005214145.4	2.85474	5.40046e-19	9.2467e-17	7.23373	PREDICTED: Bos taurus interleukin 15 receptor subunit alpha (IL15RA), transcript variant X3, mRNA	IL15RA
XM_005214144.4	2.85265	4.61927e-19	7.93569e-17	7.22327	PREDICTED: Bos taurus interleukin 15 receptor subunit alpha (IL15RA), transcript variant X1, mRNA	IL15RA
XM_005206691.4	2.84608	0.000382407	0.0035115	7.19042	PREDICTED: Bos taurus solute carrier family 16 member 7 (SLC16A7), transcript variant X6, mRNA	SLC16A7
XM_005221083.4	2.8381	1.07211e-11	6.98305e-10	7.15079	PREDICTED: Bos taurus secreted and transmembrane 1-like (LOC781977), transcript variant X3, mRNA	SECTM1
NM_001046551.2	2.82915	1.0874e-13	9.85298e-12	7.10658	Bos taurus C-X-C motif chemokine ligand 10 (CXCL10), mRNA	CXCL10
XM_005221082.4	2.8086	1.50594e-11	9.70988e-10	7.00606	PREDICTED: Bos taurus secreted and transmembrane 1-like (LOC781977), transcript variant X1, mRNA	SECTM1
XM_024997050.1	2.78646	1.95068e-06	4.13862e-05	6.89933	PREDICTED: Bos taurus SAM and SH3 domain containing 1 (SASH1), transcript variant X4, mRNA	SASH1
XM_024980530.1	2.78177	2.96385e-11	1.815e-09	6.87693	PREDICTED: Bos taurus secreted and transmembrane 1-like (LOC781977), transcript variant X4, mRNA	SECTM1
XM_024985518.1	2.74916	7.30659e-10	3.45271e-08	6.72324	PREDICTED: Bos taurus ankyrin repeat domain 22 (ANKRD22), transcript variant X3, mRNA	ANKRD22
XM_002696514.5	2.74315	2.06376e-17	3.07134e-15	6.6953	PREDICTED: Bos taurus interferon stimulated exonuclease gene 20 (ISG20), mRNA	ISG20
XM_024979344.1	2.73105	9.1465e-33	3.22935e-30	6.63938	PREDICTED: Bos taurus solute carrier family 7 (cationic amino acid transporter, y+ system), member 3-like (LOC504861), transcript variant X3, mRNA	SLC7A3
XM_005211030.4	2.72474	2.97228e-06	6.00259e-05	6.61043	PREDICTED: Bos taurus SAM and SH3 domain containing 1 (SASH1), transcript variant X2, mRNA	SASH1
NM_174466.2	2.72279	1.25635e-57	1.02094e-54	6.60149	Bos taurus suppressor of cytokine signaling 3 (SOCS3), mRNA	SOCS3
XM_002695344.6	2.71706	1.51915e-34	6.17245e-32	6.57531	PREDICTED: Bos taurus solute carrier family 7 (cationic amino acid transporter, y+ system), member 3-like (LOC504861), transcript variant X1, mRNA	SLC7A3
XM_024985516.1	2.71084	1.50175e-14	1.61517e-12	6.547	PREDICTED: Bos taurus ankyrin repeat domain 22 (ANKRD22), transcript variant X1, mRNA	ANKRD22
XM_005219653.4	2.70713	5.04106e-34	1.97005e-31	6.53023	PREDICTED: Bos taurus solute carrier family 7 (cationic amino acid transporter, y+ system), member 3-like (LOC504861), transcript variant X2, mRNA	SLC7A3
XM_015460565.2	2.70412	1.15947e-09	5.27615e-08	6.51659	PREDICTED: Bos taurus ankyrin repeat domain 22 (ANKRD22), transcript variant X2, mRNA	ANKRD22
XM_005211031.4	2.69341	4.41141e-06	8.47687e-05	6.46841	PREDICTED: Bos taurus SAM and SH3 domain containing 1 (SASH1), transcript variant X3, mRNA	SASH1
NM_001099095.1	2.68532	0.000607997	0.00508768	6.43223	Bos taurus granzyme A (GZMA), mRNA	GZMA
XM_025000141.1	2.68304	2.69625e-39	1.36668e-36	6.42207	PREDICTED: Bos taurus aconitate decarboxylase 1 (ACOD1), transcript variant X2, mRNA	ACOD1
XM_005213873.4	2.67574	3.57529e-43	2.28796e-40	6.38965	PREDICTED: Bos taurus aconitate decarboxylase 1 (ACOD1), transcript variant X1, mRNA	ACOD1
NM_001081579.1	2.67308	5.7442e-09	2.24142e-07	6.37791	Bos taurus ankyrin repeat domain 22 (ANKRD22), mRNA	ANKRD22
XM_015458359.2	2.66877	1.09806e-27	3.58057e-25	6.35885	PREDICTED: Bos taurus solute carrier family 7 (cationic amino acid transporter, y+ system), member 3-like (LOC504861), transcript variant X4, mRNA	SLC7A3
XM_010815453.3	2.66698	1.37658e-29	4.76177e-27	6.351	PREDICTED: Bos taurus solute carrier family 7 (cationic amino acid transporter, y+ system), member 3-like (LOC504861), transcript variant X5, mRNA	SLC7A3
XM_002690315.5	2.66379	3.00384e-06	6.05679e-05	6.33696	PREDICTED: Bos taurus SAM and SH3 domain containing 1 (SASH1), transcript variant X1, mRNA	SASH1
NM_001078141.2	2.64673	4.07927e-05	0.000549141	6.26246	Bos taurus interferon induced transmembrane protein 3 (LOC777594), mRNA	IFITM3
XM_005221139.4	2.64327	1.51785e-73	1.65333e-70	6.24746	PREDICTED: Bos taurus suppressor of cytokine signaling 3 (SOCS3), transcript variant X1, mRNA	SOCS3
NM_001163413.1	2.63349	1.87968e-09	8.09097e-08	6.20527	Bos taurus CD163 molecule (CD163), mRNA	CD163
XM_005221086.4	2.63023	3.3366e-14	3.30401e-12	6.19126	PREDICTED: Bos taurus secreted and transmembrane 1-like (LOC781977), transcript variant X7, mRNA	SECTM1
XM_002685850.5	2.6289	0.000297493	0.00286227	6.18554	PREDICTED: Bos taurus heat shock protein family A (Hsp70) member 6 (HSPA6), mRNA	HSPA6
XM_010805535.1	2.61858	9.32033e-10	4.30257e-08	6.14146	PREDICTED: Bos taurus CD163 molecule (CD163), transcript variant X1, mRNA	CD163
XM_005221084.4	2.61387	3.05506e-14	3.05476e-12	6.12146	PREDICTED: Bos taurus secreted and transmembrane 1-like (LOC781977), transcript variant X5, mRNA	SECTM1
XM_010805536.1	2.59818	4.56856e-10	2.24615e-08	6.05524	PREDICTED: Bos taurus CD163 molecule (CD163), transcript variant X2, mRNA	CD163
XM_024995832.1	2.57699	1.37357e-57	1.09875e-54	5.96693	PREDICTED: Bos taurus CD274 molecule (CD274), transcript variant X5, mRNA	CD274
XM_024995831.1	2.57435	3.16304e-58	2.6118e-55	5.95604	PREDICTED: Bos taurus CD274 molecule (CD274), transcript variant X3, mRNA	CD274
XM_005209965.4	2.56812	1.63095e-59	1.41519e-56	5.93034	PREDICTED: Bos taurus CD274 molecule (CD274), transcript variant X4, mRNA	CD274
XM_010807832.3	2.56554	1.80673e-59	1.54159e-56	5.91976	PREDICTED: Bos taurus CD274 molecule (CD274), transcript variant X1, mRNA	CD274
NM_001078049.1	2.56304	0.00180042	0.0120186	5.90952	Bos taurus EP300 interacting inhibitor of differentiation 2 (EID2), mRNA	EID2
XM_024995830.1	2.53557	6.88711e-59	5.78009e-56	5.79806	PREDICTED: Bos taurus CD274 molecule (CD274), transcript variant X2, mRNA	CD274
XM_024978616.1	2.51444	9.25716e-05	0.00108847	5.71375	PREDICTED: Bos taurus oxidative stress induced growth inhibitor 1 (OSGIN1), transcript variant X2, mRNA	OSGIN1
NM_174098.3	2.50611	1.78643e-47	1.21942e-44	5.68086	Bos taurus leucine aminopeptidase 3 (LAP3), mRNA	LAP3
NM_001192295.1	2.50399	1.64848e-12	1.26338e-10	5.67253	Bos taurus pyrimidinergic receptor P2Y6 (P2RY6), mRNA	P2RY6
NM_001282082.1	2.50154	0.00542403	0.0282687	5.6629	Bos taurus HtrA serine peptidase 1 (HTRA1), mRNA	HTRA1
NM_001192727.1	2.49777	9.29247e-12	6.09908e-10	5.6481	Bos taurus solute carrier organic anion transporter family member 4A1 (SLCO4A1), mRNA	SLCO4A1
NM_174026.1	2.48116	1.625e-11	1.0425e-09	5.58347	Bos taurus colony stimulating factor 1 (CSF1), mRNA	CSF1
XM_024985028.1	2.47128	3.15466e-08	1.06462e-06	5.54537	PREDICTED: Bos taurus interleukin 27 (IL27), transcript variant X1, mRNA	IL27
XR_003037597.1	2.46585	1.43923e-08	5.18882e-07	5.52451	PREDICTED: Bos taurus uncharacterized LOC112449100 (LOC112449100), ncRNA	LOC112449100
XR_003030737.1	2.46108	5.57825e-14	5.21129e-12	5.50628	PREDICTED: Bos taurus secreted and transmembrane 1-like (LOC781977), transcript variant X2, misc_RNA	SECTM1
NM_001102326.1	2.45955	1.37357e-13	1.22937e-11	5.50044	Bos taurus secreted and transmembrane 1-like (LOC781977), mRNA	SECTM1
NM_001075596.1	2.4546	8.70209e-08	2.68699e-06	5.48161	Bos taurus regulator of G-protein signaling 2, 24kDa (LOC513055), mRNA	RGS2
NM_001098152.1	2.43779	8.22683e-13	6.6536e-11	5.4181	Bos taurus purinergic receptor P2Y13 (P2RY13), mRNA	P2RY13
XM_005216194.4	2.43656	9.07148e-12	5.96934e-10	5.41349	PREDICTED: Bos taurus pyrimidinergic receptor P2Y6 (P2RY6), transcript variant X2, mRNA	P2RY6
XM_024978615.1	2.42746	0.000213272	0.00218152	5.37945	PREDICTED: Bos taurus oxidative stress induced growth inhibitor 1 (OSGIN1), transcript variant X1, mRNA	OSGIN1
XM_024975452.1	2.40928	3.98686e-11	2.40692e-09	5.3121	PREDICTED: Bos taurus pyrimidinergic receptor P2Y6 (P2RY6), transcript variant X3, mRNA	P2RY6
XM_010812661.3	2.40928	3.98686e-11	2.40692e-09	5.3121	PREDICTED: Bos taurus pyrimidinergic receptor P2Y6 (P2RY6), transcript variant X4, mRNA	P2RY6
XM_024985029.1	2.40572	1.22734e-07	3.64215e-06	5.29901	PREDICTED: Bos taurus interleukin 27 (IL27), transcript variant X2, mRNA	IL27
NM_001077129.2	2.40349	0.000233891	0.00235663	5.29082	Bos taurus oxidative stress induced growth inhibitor 1 (OSGIN1), mRNA	OSGIN1
XM_005216192.4	2.39921	5.36025e-11	3.13263e-09	5.27512	PREDICTED: Bos taurus pyrimidinergic receptor P2Y6 (P2RY6), transcript variant X1, mRNA	P2RY6
NM_001205736.2	2.38704	1.97207e-26	5.8023e-24	5.23084	Bos taurus syntaxin 11 (STX11), mRNA	STX11
XM_003587052.5	2.38507	1.13604e-20	2.32638e-18	5.22371	PREDICTED: Bos taurus regulator of G protein signaling 2 (RGS2), mRNA	RGS2
XM_024996789.1	2.38183	6.35866e-27	1.91489e-24	5.21198	PREDICTED: Bos taurus syntaxin 11 (STX11), transcript variant X1, mRNA	SDC4
XM_024996790.1	2.38104	6.49512e-27	1.94455e-24	5.20913	PREDICTED: Bos taurus syntaxin 11 (STX11), transcript variant X2, mRNA	STX11
XM_015472895.2	2.37895	6.59338e-27	1.96249e-24	5.20159	PREDICTED: Bos taurus syntaxin 11 (STX11), transcript variant X3, mRNA	STX11
XM_024987022.1	2.37457	1.2577e-13	1.13359e-11	5.18582	PREDICTED: Bos taurus folate hydrolase 1B (FOLH1B), transcript variant X1, mRNA	FOLH1B
NM_001101858.2	2.37274	1.33089e-13	1.19326e-11	5.17923	Bos taurus folate hydrolase 1 (FOLH1), mRNA	FOLH1
XM_015474137.2	2.36756	1.91478e-13	1.67855e-11	5.16067	PREDICTED: Bos taurus solute carrier organic anion transporter family member 4A1 (SLCO4A1), transcript variant X1, mRNA	SLCO4A1
XM_005214613.4	2.36622	1.87273e-13	1.64732e-11	5.15588	PREDICTED: Bos taurus solute carrier organic anion transporter family member 4A1 (SLCO4A1), transcript variant X2, mRNA	SLCO4A1
XM_024990090.1	2.36183	6.00662e-24	1.61847e-21	5.14022	PREDICTED: Bos taurus guanylate-binding protein 1 (LOC511531), transcript variant X3, mRNA	GBP1
XM_005204362.3	2.3616	4.26562e-24	1.1678e-21	5.13941	PREDICTED: Bos taurus guanylate-binding protein 1 (LOC511531), transcript variant X4, mRNA	GBP1
NM_001078013.1	2.35416	1.792e-24	4.95901e-22	5.11297	Bos taurus RAB7B, member RAS oncogene family (RAB7B), mRNA	RAB7B
XM_005204344.4	2.35405	1.14872e-33	4.45519e-31	5.11259	PREDICTED: Bos taurus guanylate-binding protein 6 (LOC513659), transcript variant X2, mRNA	GBP6
XM_002686268.6	2.34559	4.50097e-24	1.21919e-21	5.0827	PREDICTED: Bos taurus guanylate-binding protein 1 (LOC511531), transcript variant X1, mRNA	GBP1
XM_024976353.1	2.3419	2.30434e-23	5.75466e-21	5.0697	PREDICTED: Bos taurus RAB7B, member RAS oncogene family (RAB7B), transcript variant X1, mRNA	RAB7B
NM_001193089.1	2.33875	3.03374e-07	8.10185e-06	5.05864	Bos taurus RAB20, member RAS oncogene family (RAB20), mRNA	RAB20
XM_024996791.1	2.33706	1.34235e-26	3.97234e-24	5.05274	PREDICTED: Bos taurus syntaxin 11 (STX11), transcript variant X4, mRNA	STX11
XM_010808658.3	2.33638	2.1584e-27	6.86329e-25	5.05034	PREDICTED: Bos taurus syntaxin 11 (STX11), transcript variant X5, mRNA	STX11
NM_001304338.1	2.33632	2.58778e-23	6.36931e-21	5.05013	Bos taurus STEAP3 metalloreductase (STEAP3), mRNA	STEAP3
NM_201527.2	2.33599	1.13787e-07	3.41461e-06	5.04898	Bos taurus superoxide dismutase 2 (SOD2), mRNA; nuclear gene for mitochondrial product	SOD2
XM_024999583.1	2.33482	1.21751e-23	3.2129e-21	5.04489	PREDICTED: Bos taurus STEAP3 metalloreductase (STEAP3), transcript variant X3, mRNA	STEAP3
XM_002685438.5	2.3342	1.43019e-23	3.70294e-21	5.04271	PREDICTED: Bos taurus STEAP3 metalloreductase (STEAP3), transcript variant X2, mRNA	STEAP3
NM_001163412.1	2.33172	2.57575e-29	8.79105e-27	5.03407	Bos taurus CD274 molecule (CD274), mRNA	CD274
XM_010802148.3	2.32861	2.11267e-23	5.30186e-21	5.0232	PREDICTED: Bos taurus STEAP3 metalloreductase (STEAP3), transcript variant X1, mRNA	STEAP3
XM_024990089.1	2.32297	4.08912e-27	1.29224e-24	5.0036	PREDICTED: Bos taurus guanylate-binding protein 1 (LOC511531), transcript variant X2, mRNA	GBP1
XM_015472522.2	2.309	2.41322e-05	0.00035218	4.95538	PREDICTED: Bos taurus unc-13 homolog B (UNC13B), transcript variant X1, mRNA	UNC13B
XM_024995785.1	2.30249	5.6871e-05	0.000727419	4.93308	PREDICTED: Bos taurus unc-13 homolog B (UNC13B), transcript variant X6, mRNA	UNC13B
XM_024995782.1	2.30159	3.12185e-05	0.000437392	4.93	PREDICTED: Bos taurus unc-13 homolog B (UNC13B), transcript variant X2, mRNA	UNC13B
NM_175049.3	2.2995	3.97176e-12	2.85984e-10	4.92288	Bos taurus G protein-coupled bile acid receptor 1 (GPBAR1), mRNA	GPBAR1
NM_001206531.1	2.29348	4.0338e-10	2.00107e-08	4.90238	Bos taurus syndecan 3 (SDC3), mRNA	SDC3
XM_005207000.4	2.29173	1.90517e-07	5.37383e-06	4.89642	PREDICTED: Bos taurus protein tyrosine phosphatase, receptor type O (PTPRO), transcript variant X3, mRNA	PTPRO
XM_024992531.1	2.2808	0.0001396	0.00153168	4.85946	PREDICTED: Bos taurus apolipoprotein L3 (LOC521214), mRNA	APOL3
XM_005224655.4	2.27913	0.000337607	0.00317075	4.85384	PREDICTED: Bos taurus sarcalumenin (SRL), transcript variant X1, mRNA	SRL
XR_001494739.2	2.27883	2.20321e-06	4.59222e-05	4.85286	PREDICTED: Bos taurus uncharacterized LOC107131675 (LOC107131675), ncRNA	LOC107131675
XM_024990091.1	2.27487	4.63584e-63	4.56407e-60	4.83955	PREDICTED: Bos taurus guanylate-binding protein 4 (LOC507055), transcript variant X4, mRNA	GBP4
XM_024984551.1	2.2716	3.27992e-20	6.31261e-18	4.82857	PREDICTED: Bos taurus colony stimulating factor 1 (CSF1), transcript variant X1, mRNA	CSF1
XM_024992651.1	2.27096	1.47673e-23	3.79904e-21	4.82644	PREDICTED: Bos taurus C-type lectin domain family 2, member B (CLEC2B), transcript variant X1, mRNA	CLEC2B
XM_024984637.1	2.26914	6.38458e-22	1.39753e-19	4.82036	PREDICTED: Bos taurus elastin (ELN), transcript variant X8, mRNA	ELN
XM_015471293.2	2.26788	2.51528e-23	6.22076e-21	4.81614	PREDICTED: Bos taurus C-type lectin domain family 2, member B (CLEC2B), transcript variant X4, mRNA	CLEC2B
XM_015460981.2	2.26613	2.02037e-08	7.0651e-07	4.81033	PREDICTED: Bos taurus Rho related BTB domain containing 1 (RHOBTB1), transcript variant X9, mRNA	RHOBTB1
XM_015464659.2	2.26553	3.7748e-63	3.78924e-60	4.80832	PREDICTED: Bos taurus guanylate-binding protein 4 (LOC507055), transcript variant X5, mRNA	GBP4
XM_002686269.6	2.26542	1.50162e-64	1.56889e-61	4.80795	PREDICTED: Bos taurus guanylate-binding protein 4 (LOC507055), transcript variant X2, mRNA	GBP4
XM_024992652.1	2.26415	2.07498e-23	5.23294e-21	4.80373	PREDICTED: Bos taurus C-type lectin domain family 2, member B (CLEC2B), transcript variant X3, mRNA	CLEC2B
XM_005204357.4	2.26404	1.0566e-64	1.12693e-61	4.80334	PREDICTED: Bos taurus guanylate-binding protein 4 (LOC507055), transcript variant X1, mRNA	GBP4
NM_175772.2	2.26328	1.11201e-21	2.38198e-19	4.80082	Bos taurus elastin (ELN), mRNA	ELN
XM_005204070.4	2.2617	4.36341e-20	8.30427e-18	4.79556	PREDICTED: Bos taurus colony stimulating factor 1 (CSF1), transcript variant X2, mRNA	CSF1
XM_005225254.4	2.26088	6.41505e-22	1.39753e-19	4.79282	PREDICTED: Bos taurus elastin (ELN), transcript variant X1, mRNA	ELN
XM_015460411.2	2.26088	6.41505e-22	1.39753e-19	4.79282	PREDICTED: Bos taurus elastin (ELN), transcript variant X10, mRNA	ELN
XM_010819614.3	2.26088	6.41505e-22	1.39753e-19	4.79282	PREDICTED: Bos taurus elastin (ELN), transcript variant X2, mRNA	ELN
XM_010819615.3	2.26088	6.41505e-22	1.39753e-19	4.79282	PREDICTED: Bos taurus elastin (ELN), transcript variant X3, mRNA	ELN
XM_024984635.1	2.26088	6.41505e-22	1.39753e-19	4.79282	PREDICTED: Bos taurus elastin (ELN), transcript variant X4, mRNA	ELN
XM_010819617.3	2.26088	6.41505e-22	1.39753e-19	4.79282	PREDICTED: Bos taurus elastin (ELN), transcript variant X5, mRNA	ELN
XM_010819618.3	2.26088	6.41505e-22	1.39753e-19	4.79282	PREDICTED: Bos taurus elastin (ELN), transcript variant X6, mRNA	ELN
XM_024984636.1	2.26088	6.41505e-22	1.39753e-19	4.79282	PREDICTED: Bos taurus elastin (ELN), transcript variant X7, mRNA	ELN
XM_010819619.3	2.26088	6.41505e-22	1.39753e-19	4.79282	PREDICTED: Bos taurus elastin (ELN), transcript variant X9, mRNA	ELN
XM_005204359.4	2.26022	1.5497e-64	1.58674e-61	4.79064	PREDICTED: Bos taurus guanylate-binding protein 4 (LOC507055), transcript variant X3, mRNA	GBP4
XM_005202805.4	2.25403	8.07296e-12	5.38846e-10	4.77012	PREDICTED: Bos taurus G protein-coupled bile acid receptor 1 (GPBAR1), transcript variant X3, mRNA	GPBAR1
XM_002697949.5	2.25339	0.000716397	0.00578942	4.768	PREDICTED: Bos taurus sarcalumenin (SRL), transcript variant X2, mRNA	SRL
XM_005226304.4	2.25115	1.2492e-08	4.55506e-07	4.76063	PREDICTED: Bos taurus Rho related BTB domain containing 1 (RHOBTB1), transcript variant X2, mRNA	RHOBTB1
XM_024999245.1	2.24882	1.11875e-11	7.25909e-10	4.75295	PREDICTED: Bos taurus G protein-coupled bile acid receptor 1 (GPBAR1), transcript variant X2, mRNA	GPBAR1
XM_024999240.1	2.24796	1.11722e-11	7.2584e-10	4.75009	PREDICTED: Bos taurus G protein-coupled bile acid receptor 1 (GPBAR1), transcript variant X1, mRNA	GPBAR1
XM_024986750.1	2.24136	1.32839e-08	4.82318e-07	4.72841	PREDICTED: Bos taurus Rho related BTB domain containing 1 (RHOBTB1), transcript variant X4, mRNA	RHOBTB1
XM_005226310.4	2.24026	2.89724e-08	9.81629e-07	4.72483	PREDICTED: Bos taurus Rho related BTB domain containing 1 (RHOBTB1), transcript variant X5, mRNA	RHOBTB1
NM_001075236.1	2.23943	2.84306e-16	3.82022e-14	4.7221	Bos taurus glycerol kinase (GK), mRNA	GK
XM_002694143.6	2.232	1.72042e-07	4.88773e-06	4.69786	PREDICTED: Bos taurus agmatinase (AGMAT), transcript variant X1, mRNA	AGMAT
XM_024986751.1	2.23138	2.04921e-08	7.1513e-07	4.69582	PREDICTED: Bos taurus Rho related BTB domain containing 1 (RHOBTB1), transcript variant X7, mRNA	RHOBTB1
XM_005226308.4	2.23037	1.82609e-08	6.43368e-07	4.69255	PREDICTED: Bos taurus Rho related BTB domain containing 1 (RHOBTB1), transcript variant X1, mRNA	RHOBTB1
XM_002687771.6	2.23037	2.03362e-06	4.28266e-05	4.69254	PREDICTED: Bos taurus protein tyrosine phosphatase, receptor type O (PTPRO), transcript variant X2, mRNA	PTPRO
XM_015471291.2	2.22939	4.51034e-23	1.09956e-20	4.68936	PREDICTED: Bos taurus C-type lectin domain family 2, member B (CLEC2B), transcript variant X2, mRNA	CLEC2B
XM_005226307.4	2.22646	1.28882e-08	4.69616e-07	4.67986	PREDICTED: Bos taurus Rho related BTB domain containing 1 (RHOBTB1), transcript variant X3, mRNA	RHOBTB1
XM_024990661.1	2.22253	2.63062e-06	5.3824e-05	4.66711	PREDICTED: Bos taurus uridine phosphorylase 1 (UPP1), transcript variant X6, mRNA	UPP1
XM_010813452.3	2.2205	1.06956e-08	3.98225e-07	4.66053	PREDICTED: Bos taurus agmatinase (AGMAT), transcript variant X2, mRNA	AGMAT
XM_010820507.3	2.21844	1.7235e-08	6.11465e-07	4.65389	PREDICTED: Bos taurus Rho related BTB domain containing 1 (RHOBTB1), transcript variant X6, mRNA	RHOBTB1
XM_015467946.2	2.21492	1.53816e-06	3.36666e-05	4.64256	PREDICTED: Bos taurus uridine phosphorylase 1 (UPP1), transcript variant X2, mRNA	UPP1
NM_174348.2	2.20917	7.10646e-10	3.37491e-08	4.6241	Bos taurus intercellular adhesion molecule 1 (ICAM1), mRNA	ICAM1
XM_024996018.1	2.20782	0.00318728	0.018796	4.61976	PREDICTED: Bos taurus transmembrane channel like 1 (TMC1), mRNA	TMC1
XM_015467942.2	2.2075	1.68145e-06	3.63675e-05	4.61874	PREDICTED: Bos taurus uridine phosphorylase 1 (UPP1), transcript variant X1, mRNA	UPP1
XM_024985568.1	2.20506	2.06118e-24	5.67324e-22	4.61095	PREDICTED: Bos taurus interferon induced protein with tetratricopeptide repeats 3 (IFIT3), transcript variant X2, mRNA	IFIT3
XM_024984638.1	2.205	4.64344e-20	8.77199e-18	4.61074	PREDICTED: Bos taurus elastin (ELN), transcript variant X11, mRNA	ELN
XM_002686262.4	2.20427	2.83217e-39	1.4215e-36	4.60843	PREDICTED: Bos taurus guanylate-binding protein 6 (LOC513659), transcript variant X1, mRNA	GBP6
XM_024993137.1	2.19989	2.27499e-06	4.7115e-05	4.59444	PREDICTED: Bos taurus placenta-specific 8 (PLAC8), transcript variant X4, mRNA	PLAC8
XM_024985567.1	2.19587	4.80488e-25	1.37422e-22	4.58166	PREDICTED: Bos taurus interferon induced protein with tetratricopeptide repeats 3 (IFIT3), transcript variant X1, mRNA	IFIT3
NM_001164653.1	2.18197	1.21395e-06	2.72938e-05	4.53772	Bos taurus interleukin 27 (IL27), mRNA	IL27
NM_001017942.2	2.17334	1.24457e-09	5.61373e-08	4.51067	Bos taurus arginase 2 (ARG2), mRNA; nuclear gene for mitochondrial product	ARG2
NM_001075414.1	2.16563	6.16395e-25	1.75313e-22	4.48661	Bos taurus interferon induced protein with tetratricopeptide repeats 3 (IFIT3), mRNA	IFIT3
XM_024991518.1	2.16541	3.31435e-20	6.355e-18	4.48594	PREDICTED: Bos taurus complement C1r subcomponent like (C1RL), transcript variant X1, mRNA	C1RL
XM_024996792.1	2.16405	4.36074e-27	1.35302e-24	4.48171	PREDICTED: Bos taurus syntaxin 11 (STX11), transcript variant X6, mRNA	STX11
NM_001206777.1	2.15988	1.4252e-05	0.000227583	4.46876	Bos taurus ryanodine receptor 1 (RYR1), mRNA	RYR1
XM_005226302.4	2.15822	1.4252e-08	5.14912e-07	4.46362	PREDICTED: Bos taurus Rho related BTB domain containing 1 (RHOBTB1), transcript variant X8, mRNA	RHOBTB1
NM_174088.1	2.15793	0.000124932	0.00138855	4.46274	Bos taurus interleukin 10 (IL10), mRNA	IL10
XM_010805576.3	2.15784	1.10859e-22	2.65207e-20	4.46248	PREDICTED: Bos taurus complement C1r subcomponent like (C1RL), transcript variant X3, mRNA	C1RL
XM_015471301.2	2.15006	6.29707e-23	1.52786e-20	4.43846	PREDICTED: Bos taurus complement C1r subcomponent like (C1RL), transcript variant X2, mRNA	C1RL
XM_005218897.4	2.14983	3.29049e-05	0.000457763	4.43774	PREDICTED: Bos taurus ryanodine receptor 1 (RYR1), transcript variant X1, mRNA	RYR1
NM_001098976.2	2.14629	4.22275e-06	8.17948e-05	4.42689	Bos taurus uridine phosphorylase 1 (UPP1), mRNA	UPP1
XM_024979397.1	2.14104	3.83406e-09	1.55535e-07	4.4108	PREDICTED: Bos taurus leukocyte immunoglobulin-like receptor subfamily A member 6 (LOC100336589), transcript variant X4, mRNA	LILRA6
XM_005206999.4	2.14062	1.63851e-07	4.67319e-06	4.40952	PREDICTED: Bos taurus protein tyrosine phosphatase, receptor type O (PTPRO), transcript variant X1, mRNA	PTPRO
XM_024990660.1	2.1373	7.07023e-06	0.000125899	4.39939	PREDICTED: Bos taurus uridine phosphorylase 1 (UPP1), transcript variant X5, mRNA	UPP1
NM_174445.2	2.12981	7.08383e-07	1.70716e-05	4.37661	Bos taurus prostaglandin-endoperoxide synthase 2 (PTGS2), mRNA	PTGS2
XM_005213576.4	2.12963	5.01434e-18	7.89875e-16	4.37604	PREDICTED: Bos taurus heat shock protein family H (Hsp110) member 1 (HSPH1), transcript variant X1, mRNA	HSPH1
NM_173924.2	2.11849	7.96132e-05	0.000956087	4.34239	Bos taurus interleukin 7 (IL7), mRNA	IL7
NM_001080219.1	2.11721	1.41638e-28	4.70855e-26	4.33855	Bos taurus chitinase 3 like 1 (CHI3L1), mRNA	CHI3L1
NM_001354760.1	2.11274	4.75455e-18	7.53588e-16	4.32511	Bos taurus complement C1r subcomponent like (C1RL), mRNA	C1RL
XM_024984370.1	2.10896	0.00235345	0.0147689	4.3138	PREDICTED: Bos taurus cadherin 20 (CDH20), transcript variant X1, mRNA	CDH20
XM_005205117.3	2.1087	6.40704e-06	0.000115863	4.31302	PREDICTED: Bos taurus uridine phosphorylase 1 (UPP1), transcript variant X3, mRNA	UPP1
XM_015467949.2	2.1087	6.40704e-06	0.000115863	4.31302	PREDICTED: Bos taurus uridine phosphorylase 1 (UPP1), transcript variant X4, mRNA	UPP1
XM_002691364.5	2.10163	0.00651609	0.0324001	4.29195	PREDICTED: Bos taurus antimicrobial peptide NK-lysin (LOC100300483), transcript variant X2, mRNA	NK-lysin
NM_001192267.1	2.10146	3.38536e-07	8.92449e-06	4.29143	Bos taurus FERM domain containing 4A (FRMD4A), mRNA	FRMD4A
XM_005204071.4	2.0987	1.98941e-14	2.06475e-12	4.28324	PREDICTED: Bos taurus colony stimulating factor 1 (CSF1), transcript variant X3, mRNA	CSF1
XM_024975841.1	2.09722	5.99399e-61	5.68263e-58	4.27885	PREDICTED: Bos taurus interferon-induced very large GTPase 1-like (LOC101903126), transcript variant X5, mRNA	GVINP1
NM_001075302.1	2.09671	6.73822e-18	1.04852e-15	4.27733	Bos taurus heat shock protein family H (Hsp110) member 1 (HSPH1), mRNA	HSPH1/HSP110
XM_024977574.1	2.09657	4.76199e-25	1.36961e-22	4.27691	PREDICTED: Bos taurus TBC1 domain family member 9 (TBC1D9), mRNA	TBC1D9
XM_024975839.1	2.09631	8.34294e-61	7.76576e-58	4.27614	PREDICTED: Bos taurus interferon-induced very large GTPase 1-like (LOC101903126), transcript variant X2, mRNA	GVINP1
XM_010810100.3	2.09515	0.00666733	0.0329568	4.27269	PREDICTED: Bos taurus antimicrobial peptide NK-lysin (LOC100300483), transcript variant X3, mRNA	NK-lysin
NM_174218.1	2.09494	3.98248e-30	1.38696e-27	4.27209	Bos taurus tryptophanyl-tRNA synthetase 1 (WARS1), mRNA	WARS1
XR_003031488.1	2.09416	1.17068e-08	4.31171e-07	4.26978	PREDICTED: Bos taurus CDC42 binding protein kinase beta (CDC42BPB), transcript variant X3, misc_RNA	CDC42BPB
XM_024975838.1	2.09342	3.03274e-61	2.92945e-58	4.26758	PREDICTED: Bos taurus interferon-induced very large GTPase 1-like (LOC101903126), transcript variant X1, mRNA	GVINP1
XM_024975842.1	2.0929	1.03305e-59	9.2784e-57	4.26605	PREDICTED: Bos taurus interferon-induced very large GTPase 1-like (LOC101903126), transcript variant X6, mRNA	GVINP1
NM_001244229.1	2.09239	6.12397e-53	4.3544e-50	4.26454	Bos taurus guanylate binding protein 1 (GBP1), mRNA	GBP1
XM_015474716.2	2.09198	1.35604e-59	1.19694e-56	4.26333	PREDICTED: Bos taurus interferon-induced very large GTPase 1-like (LOC101903126), transcript variant X4, mRNA	GVINP1
XM_010822101.3	2.08994	6.60904e-16	8.57981e-14	4.25729	PREDICTED: Bos taurus glycerol kinase (GK), transcript variant X3, mRNA	GK
NM_001034370.2	2.08981	1.90801e-41	1.16389e-38	4.25693	Bos taurus threonyl-tRNA synthetase 1 (TARS1), mRNA	TARS1
XM_024975840.1	2.08893	5.12958e-60	4.68945e-57	4.25433	PREDICTED: Bos taurus interferon-induced very large GTPase 1-like (LOC101903126), transcript variant X3, mRNA	GVINP1
XM_002698356.5	2.0881	6.40581e-21	1.33311e-18	4.25187	PREDICTED: Bos taurus interferon induced protein with tetratricopeptide repeats 2 (IFIT2), mRNA	IFIT2
XM_024987813.1	2.08775	6.48892e-16	8.45294e-14	4.25085	PREDICTED: Bos taurus glycerol kinase (GK), transcript variant X5, mRNA	GK
XM_010822100.3	2.0872	6.25666e-16	8.19206e-14	4.24924	PREDICTED: Bos taurus glycerol kinase (GK), transcript variant X1, mRNA	GK
XM_005228312.4	2.0858	5.5921e-16	7.37854e-14	4.24512	PREDICTED: Bos taurus glycerol kinase (GK), transcript variant X2, mRNA	GK
XM_005228313.2	2.08462	6.0675e-16	7.96476e-14	4.24165	PREDICTED: Bos taurus glycerol kinase (GK), transcript variant X4, mRNA	GK
NM_001082453.2	2.08317	1.5692e-06	3.43019e-05	4.23738	Bos taurus Rho related BTB domain containing 1 (RHOBTB1), mRNA	RHOBTB1
NM_001075534.1	2.07577	0.00082892	0.00650768	4.2157	Bos taurus epoxide hydrolase 2 (EPHX2), mRNA	EPHX2
XM_002687070.6	2.07445	0.000895906	0.00691377	4.21183	PREDICTED: Bos taurus DENN domain containing 2A (DENND2A), transcript variant X3, mRNA	DENND2A
NM_001083774.2	2.07319	0.0022338	0.0142097	4.20817	Bos taurus coiled-coil-helix-coiled-coil-helix domain containing 10 (CHCHD10), mRNA; nuclear gene for mitochondrial product	CHCHD10
XM_024979396.1	2.07133	9.32488e-09	3.52578e-07	4.20274	PREDICTED: Bos taurus leukocyte immunoglobulin-like receptor subfamily A member 6 (LOC100336589), transcript variant X3, mRNA	LILRA6
NM_001040470.2	2.06451	0.00936591	0.0427199	4.18291	Bos taurus haptoglobin (HP), mRNA	HP
XM_024991182.1	2.06256	0.00102286	0.00771097	4.17726	PREDICTED: Bos taurus DENN domain containing 2A (DENND2A), transcript variant X1, mRNA	DENND2A
XM_024991183.1	2.06256	0.00102286	0.00771097	4.17726	PREDICTED: Bos taurus DENN domain containing 2A (DENND2A), transcript variant X2, mRNA	DENND2A
XM_024991184.1	2.06256	0.00102286	0.00771097	4.17726	PREDICTED: Bos taurus DENN domain containing 2A (DENND2A), transcript variant X4, mRNA	DENND2A
NM_174330.1	2.05075	1.02641e-12	8.08413e-11	4.14322	Bos taurus prokineticin receptor 1 (PROKR1), mRNA	PROKR1
XM_024979395.1	2.0493	1.11613e-09	5.10636e-08	4.13906	PREDICTED: Bos taurus leukocyte immunoglobulin-like receptor subfamily A member 6 (LOC100336589), transcript variant X1, mRNA	LILRA6
XM_024991185.1	2.0447	0.00117285	0.00859235	4.12588	PREDICTED: Bos taurus DENN domain containing 2A (DENND2A), transcript variant X5, mRNA	DENND2A
XM_024979398.1	2.04161	1.30831e-09	5.87018e-08	4.11704	PREDICTED: Bos taurus leukocyte immunoglobulin-like receptor subfamily A member 6 (LOC100336589), transcript variant X5, mRNA	LILRA6
XM_005210089.3	2.03643	0.000125602	0.00139544	4.10228	PREDICTED: Bos taurus unc-13 homolog B (UNC13B), transcript variant X4, mRNA	UNC13B
XM_005212838.4	2.03624	1.29053e-24	3.6103e-22	4.10175	PREDICTED: Bos taurus prokineticin receptor 1 (PROKR1), transcript variant X3, mRNA	PROKR1
NM_001192135.1	2.03583	0.00405294	0.0226074	4.10058	Bos taurus cadherin 20 (CDH20), mRNA	CDH20
XM_024995783.1	2.03134	0.000130494	0.00144446	4.08785	PREDICTED: Bos taurus unc-13 homolog B (UNC13B), transcript variant X3, mRNA	UNC13B
NM_174008.1	2.02793	5.47206e-15	6.39594e-13	4.07819	Bos taurus CD14 molecule (CD14), mRNA	CD14
XM_005212837.4	2.02738	1.13157e-24	3.20059e-22	4.07665	PREDICTED: Bos taurus prokineticin receptor 1 (PROKR1), transcript variant X2, mRNA	PROKR1
NM_001075651.2	2.02368	2.96231e-20	5.72284e-18	4.0662	Bos taurus pyridoxal kinase (PDXK), mRNA	PDXK
XM_024982176.1	2.02074	4.44385e-08	1.46304e-06	4.05791	PREDICTED: Bos taurus CDC42 binding protein kinase beta (CDC42BPB), transcript variant X2, mRNA	CDC42BPB
XM_015473938.2	2.02033	6.70648e-13	5.48464e-11	4.05676	PREDICTED: Bos taurus TNF superfamily member 13b (TNFSF13B), transcript variant X1, mRNA	TNFSF13B
XR_003033059.1	2.01683	5.03567e-06	9.48148e-05	4.04694	PREDICTED: Bos taurus Rho related BTB domain containing 1 (RHOBTB1), transcript variant X10, misc_RNA	RHOBTB1
XM_002692330.5	2.01582	5.42886e-09	2.12973e-07	4.04411	PREDICTED: Bos taurus syndecan 4 (SDC4), transcript variant X2, mRNA	SDC4
XM_005210301.4	2.01277	0.00128254	0.00922834	4.03555	PREDICTED: Bos taurus epoxide hydrolase 2 (EPHX2), transcript variant X1, mRNA	EPHX2
XM_015474157.2	2.0121	0.0109585	0.0481374	4.03368	PREDICTED: Bos taurus solute carrier family 13 member 3 (SLC13A3), transcript variant X2, mRNA	SLC13A3
NM_001114506.1	2.01042	6.88858e-13	5.62458e-11	4.02899	Bos taurus TNF superfamily member 13b (TNFSF13B), mRNA	TNFSF13B
XM_005209429.4	2.0082	5.57792e-06	0.000103091	4.02281	PREDICTED: Bos taurus CD14 molecule (CD14), transcript variant X1, mRNA	CD14
XM_024982175.1	2.0026	5.79351e-08	1.86189e-06	4.0072	PREDICTED: Bos taurus CDC42 binding protein kinase beta (CDC42BPB), transcript variant X1, mRNA	CDC42BPB
XR_003034022.1	1.99677	1.84581e-05	0.000283433	3.99105	PREDICTED: Bos taurus uncharacterized LOC112445993 (LOC112445993), ncRNA	LOC112445993
XM_005212839.4	1.99403	2.89429e-23	7.08962e-21	3.98347	PREDICTED: Bos taurus prokineticin receptor 1 (PROKR1), transcript variant X1, mRNA	PROKR1
XR_003030501.1	1.9908	4.22973e-09	1.70103e-07	3.97458	PREDICTED: Bos taurus leukocyte immunoglobulin-like receptor subfamily A member 6 (LOC100336589), transcript variant X2, misc_RNA	LILRA6
NM_001076022.1	1.9895	2.67153e-07	7.23803e-06	3.971	Bos taurus fatty acyl-CoA reductase 2 (FAR2), mRNA	FAR2
XR_003029477.1	1.98851	1.30391e-24	3.62793e-22	3.96826	PREDICTED: Bos taurus interferon-induced very large GTPase 1-like (LOC101903126), transcript variant X8, misc_RNA	GVINP1
XM_025000636.1	1.98405	0.0111259	0.0487163	3.95602	PREDICTED: Bos taurus solute carrier family 13 member 3 (SLC13A3), transcript variant X3, mRNA	SLC13A3
NM_001034702.1	1.98372	8.38884e-20	1.55604e-17	3.95511	Bos taurus enolase 3 (ENO3), mRNA	ENO3
XM_025001268.1	1.97904	9.84173e-09	3.70204e-07	3.94232	PREDICTED: Bos taurus syndecan 4 (SDC4), transcript variant X1, mRNA	SOCS6
XM_002696192.5	1.96744	3.62894e-05	0.000497945	3.91073	PREDICTED: Bos taurus CMRF35-like molecule 2 (LOC614141), mRNA	CD300E
XM_015474025.2	1.9652	4.5042e-10	2.22151e-08	3.90467	PREDICTED: Bos taurus mannose receptor C-type 1 (MRC1), transcript variant X2, mRNA	MRC1
NM_001205993.2	1.96247	4.53634e-29	1.52788e-26	3.89728	Bos taurus BCL3 transcription coactivator (BCL3), mRNA	BCL3
NM_173941.2	1.95284	6.17353e-06	0.000112515	3.87135	Bos taurus MX dynamin like GTPase 2 (MX2), mRNA	MX2
NM_001193239.2	1.94603	0.000214894	0.00219415	3.85312	Bos taurus unc-13 homolog B (UNC13B), mRNA	UNC13B
XM_003586772.5	1.94582	7.89621e-10	3.6985e-08	3.85258	PREDICTED: Bos taurus mannose receptor C-type 1 (MRC1), transcript variant X1, mRNA	MRC1
XM_015474717.2	1.94442	1.19294e-08	4.38738e-07	3.84883	PREDICTED: Bos taurus interferon-induced very large GTPase 1-like (LOC783920), mRNA	GVINP1
NM_001075140.1	1.93427	2.99474e-05	0.00042294	3.82186	Bos taurus metallothionein 2A (MT2A), mRNA	MT2A
NM_001038533.2	1.93416	8.9702e-09	3.41434e-07	3.82156	Bos taurus coagulation factor II thrombin receptor like 2 (F2RL2), mRNA	F2RL2
NM_001205953.1	1.93072	8.07204e-06	0.000140274	3.81247	Bos taurus zinc finger CCHC-type containing 14 (ZCCHC14), mRNA	ZCCHC14
XM_015473641.2	1.92719	1.99504e-06	4.21528e-05	3.80313	PREDICTED: Bos taurus MX dynamin like GTPase 2 (MX2), transcript variant X1, mRNA	MX2
XM_015458633.2	1.92477	1.79706e-19	3.20559e-17	3.79677	PREDICTED: Bos taurus enolase 3 (ENO3), transcript variant X1, mRNA	ENO3
NM_001046328.2	1.92376	0.00158348	0.0108726	3.79411	Bos taurus S100 calcium binding protein A9 (S100A9), mRNA	S100A9
XM_010806621.3	1.92318	0.00010107	0.00116933	3.79259	PREDICTED: Bos taurus bone marrow stromal antigen 2 (LOC100298356), transcript variant X2, mRNA	BST2
NM_174410.3	1.91797	4.4988e-12	3.20328e-10	3.77891	Bos taurus purinergic receptor P2Y1 (P2RY1), mRNA	P2RY1
XM_005215504.4	1.91386	7.64839e-08	2.39193e-06	3.76816	PREDICTED: Bos taurus interleukin 7 (IL7), transcript variant X1, mRNA	IL7
XR_001501942.2	1.90267	4.34638e-24	1.18358e-21	3.73904	PREDICTED: Bos taurus interferon-induced very large GTPase 1-like (LOC101903126), transcript variant X7, misc_RNA	GVINP1
NM_001015613.1	1.89964	4.19869e-17	6.03798e-15	3.7312	Bos taurus creatine kinase B (CKB), mRNA	CKB
XR_001501422.2	1.89228	4.48673e-08	1.47526e-06	3.71223	PREDICTED: Bos taurus uncharacterized LOC107132962 (LOC107132962), ncRNA	LOC107132962
XM_015471926.2	1.88939	9.61006e-05	0.001123	3.70479	PREDICTED: Bos taurus bone marrow stromal antigen 2 (LOC100298356), transcript variant X1, mRNA	BST2
XM_005203729.4	1.88175	0.00189079	0.0125011	3.68522	PREDICTED: Bos taurus S100 calcium binding protein A9 (S100A9), transcript variant X2, mRNA	S100A9
NM_001145235.1	1.87977	7.15036e-09	2.76691e-07	3.68018	Bos taurus chemerin chemokine-like receptor 1 (CMKLR1), mRNA	CMKLR1
XM_005203728.2	1.87971	0.00177859	0.0118958	3.68001	PREDICTED: Bos taurus S100 calcium binding protein A9 (S100A9), transcript variant X1, mRNA	S100A9
XM_005203730.4	1.8718	0.00154024	0.0106677	3.6599	PREDICTED: Bos taurus S100 calcium binding protein A9 (S100A9), transcript variant X3, mRNA	S100A9
NM_001105023.2	1.86167	3.52846e-09	1.44627e-07	3.63427	Bos taurus CD300 molecule-like family member b (CD300LB), mRNA	CD300LB
XM_024979399.1	1.86087	2.89329e-10	1.48122e-08	3.63228	PREDICTED: Bos taurus leukocyte immunoglobulin-like receptor subfamily A member 5 (LOC100852077), mRNA	LILRA5
XM_010805374.3	1.85966	5.60562e-07	1.39785e-05	3.62923	PREDICTED: Bos taurus fatty acyl-CoA reductase 2 (FAR2), transcript variant X2, mRNA	FAR2
XR_001495520.2	1.8568	0.00218728	0.0139938	3.62202	PREDICTED: Bos taurus dnaJ homolog subfamily A member 1 pseudogene (LOC100336414), misc_RNA	DNAJ1
NM_174297.1	1.85563	0.00622057	0.0312985	3.61909	Bos taurus cytotoxic T-lymphocyte associated protein 4 (CTLA4), mRNA	CTLA4
NR_031034.1	1.85469	3.28547e-10	1.65714e-08	3.61674	Bos taurus microRNA mir-147 (MIR147), microRNA	MIR147
XM_024978332.1	1.85161	0.000453138	0.00403187	3.60902	PREDICTED: Bos taurus zinc finger CCHC-type containing 14 (ZCCHC14), transcript variant X1, mRNA	ZCCHC14
XM_005206902.4	1.85012	9.84272e-07	2.26471e-05	3.60531	PREDICTED: Bos taurus fatty acyl-CoA reductase 2 (FAR2), transcript variant X1, mRNA	FAR2
XM_005218096.4	1.84167	0.000205353	0.0021143	3.58424	PREDICTED: Bos taurus chemerin chemokine-like receptor 1 (CMKLR1), transcript variant X4, mRNA	CMKLR1
XM_024989685.1	1.83971	8.25345e-21	1.69693e-18	3.57937	PREDICTED: Bos taurus guanylate binding protein 4 (GBP4), transcript variant X11, mRNA	GBP4
XM_010814109.3	1.83842	0.000209512	0.00214949	3.57617	PREDICTED: Bos taurus chemerin chemokine-like receptor 1 (CMKLR1), transcript variant X2, mRNA	CMKLR1
XM_010814110.3	1.83732	0.000218831	0.00222725	3.57346	PREDICTED: Bos taurus chemerin chemokine-like receptor 1 (CMKLR1), transcript variant X3, mRNA	CMKLR1
XM_005204307.4	1.83654	5.57931e-21	1.16585e-18	3.57152	PREDICTED: Bos taurus guanylate binding protein 4 (GBP4), transcript variant X12, mRNA	GBP4
XM_024990568.1	1.83232	5.83348e-35	2.38916e-32	3.56108	PREDICTED: Bos taurus sorting nexin 10 (SNX10), transcript variant X6, mRNA	SNX10
NM_001206976.1	1.83061	2.70591e-22	6.21208e-20	3.55687	Bos taurus chromosome 10 C15orf48 homolog (C10H15orf48), mRNA	C10H15orf48
XM_005218095.3	1.83015	0.000234563	0.00236247	3.55574	PREDICTED: Bos taurus chemerin chemokine-like receptor 1 (CMKLR1), transcript variant X1, mRNA	CMKLR1
XM_005205528.2	1.83009	1.57419e-33	5.96969e-31	3.55559	PREDICTED: Bos taurus sorting nexin 10 (SNX10), transcript variant X1, mRNA	SNX10
XM_010812952.3	1.82926	3.20624e-19	5.58311e-17	3.55354	PREDICTED: Bos taurus family with sequence similarity 111 member B (FAM111B), transcript variant X3, mRNA	FAM111B
XM_010814113.3	1.82872	1.3991e-08	5.0584e-07	3.55221	PREDICTED: Bos taurus chemerin chemokine-like receptor 1 (CMKLR1), transcript variant X6, mRNA	CMKLR1
XM_024990566.1	1.82863	1.70939e-34	6.89074e-32	3.552	PREDICTED: Bos taurus sorting nexin 10 (SNX10), transcript variant X3, mRNA	SNX10
XM_005216597.4	1.82839	3.39575e-19	5.89306e-17	3.55141	PREDICTED: Bos taurus family with sequence similarity 111 member B (FAM111B), transcript variant X2, mRNA	FAM111B
NM_001206235.2	1.82641	1.16956e-06	2.64002e-05	3.54653	Bos taurus calcium homeostasis modulator family member 6 (CALHM6), mRNA	CALHM6
XM_005205529.3	1.8264	2.67486e-33	9.71202e-31	3.54652	PREDICTED: Bos taurus sorting nexin 10 (SNX10), transcript variant X2, mRNA	SNX10
XM_024990567.1	1.82549	1.40298e-33	5.36013e-31	3.54426	PREDICTED: Bos taurus sorting nexin 10 (SNX10), transcript variant X5, mRNA	SNX10
XM_005205531.4	1.82266	2.44646e-33	9.01052e-31	3.53734	PREDICTED: Bos taurus sorting nexin 10 (SNX10), transcript variant X4, mRNA	SNX10
XM_024977450.1	1.82179	1.21332e-08	4.44637e-07	3.5352	PREDICTED: Bos taurus chemerin chemokine-like receptor 1 (CMKLR1), transcript variant X5, mRNA	CMKLR1
XM_015460598.2	1.82133	8.04389e-23	1.94248e-20	3.53407	PREDICTED: Bos taurus interferon-induced protein with tetratricopeptide repeats 1 (LOC100139670), transcript variant X1, mRNA	IFIT1
NM_001075375.1	1.82058	1.92459e-33	7.13982e-31	3.53223	Bos taurus sorting nexin 10 (SNX10), mRNA	SNX10
XM_005216596.4	1.82056	2.30788e-19	4.0602e-17	3.53217	PREDICTED: Bos taurus family with sequence similarity 111 member B (FAM111B), transcript variant X1, mRNA	FAM111B
XM_005214236.4	1.81965	0.00053647	0.00460583	3.52995	PREDICTED: Bos taurus microtubule associated serine/threonine kinase like (MASTL), transcript variant X3, mRNA	MASTL
XM_024986120.1	1.81921	8.7739e-23	2.10883e-20	3.52888	PREDICTED: Bos taurus interferon-induced protein with tetratricopeptide repeats 1 (LOC100139670), transcript variant X2, mRNA	IFIT1
NM_001205654.1	1.81844	2.49599e-19	4.37611e-17	3.527	Bos taurus family with sequence similarity 111 member B (FAM111B), mRNA	FAM111B
XR_003037698.1	1.81613	0.000595202	0.00499612	3.52136	PREDICTED: Bos taurus microtubule associated serine/threonine kinase like (MASTL), transcript variant X6, misc_RNA	MASTL
XM_024986121.1	1.8125	1.74461e-23	4.44354e-21	3.51251	PREDICTED: Bos taurus interferon-induced protein with tetratricopeptide repeats 1 (LOC100139670), transcript variant X3, mRNA	IFIT1
XM_010811136.3	1.80798	0.000573368	0.00485504	3.50152	PREDICTED: Bos taurus microtubule associated serine/threonine kinase like (MASTL), transcript variant X2, mRNA	MASTL
XM_024984425.1	1.80697	1.47707e-10	7.91816e-09	3.49908	PREDICTED: Bos taurus suppressor of cytokine signaling 6 (SOCS6), transcript variant X10, mRNA	SOCS6
NM_001102261.2	1.80685	5.82731e-20	1.09278e-17	3.49878	Bos taurus guanylate binding protein 4 (GBP4), mRNA	GBP4
XM_010805352.3	1.80336	0.00158342	0.0108726	3.49031	PREDICTED: Bos taurus interleukin-2 receptor subunit beta (LOC510185), transcript variant X1, mRNA	IL2RB
NM_001193110.1	1.80298	1.26045e-05	0.000205114	3.4894	Bos taurus cytidine deaminase (CDA), mRNA	CDA
XM_005202869.4	1.80139	4.38435e-10	2.17076e-08	3.48556	PREDICTED: Bos taurus paroxysmal nonkinesigenic dyskinesia (PNKD), transcript variant X1, mRNA	PNKD
XM_024984417.1	1.80117	2.82884e-11	1.74485e-09	3.48502	PREDICTED: Bos taurus suppressor of cytokine signaling 6 (SOCS6), transcript variant X2, mRNA	SOCS6
XM_024984420.1	1.80117	2.82884e-11	1.74485e-09	3.48502	PREDICTED: Bos taurus suppressor of cytokine signaling 6 (SOCS6), transcript variant X5, mRNA	SOCS6
XR_240347.4	1.79871	8.6667e-05	0.00102961	3.4791	PREDICTED: Bos taurus uncharacterized LOC101903828 (LOC101903828), ncRNA	LOC101903828
NM_001192585.1	1.79734	4.07383e-21	8.54754e-19	3.47578	Bos taurus ATPase 13A3 (ATP13A3), mRNA	ATP13A3
XR_003033315.1	1.79704	0.0021394	0.01377	3.47505	PREDICTED: Bos taurus uncharacterized LOC101903832 (LOC101903832), transcript variant X1, ncRNA	LOC101903832
XM_024984416.1	1.79631	2.77968e-11	1.71867e-09	3.47331	PREDICTED: Bos taurus suppressor of cytokine signaling 6 (SOCS6), transcript variant X1, mRNA	SOCS6
XR_003037699.1	1.79584	0.000677507	0.00554161	3.47217	PREDICTED: Bos taurus microtubule associated serine/threonine kinase like (MASTL), transcript variant X7, misc_RNA	MASTL
NM_176788.1	1.79256	8.42846e-14	7.7607e-12	3.46429	Bos taurus CCAAT enhancer binding protein beta (CEBPB), mRNA	CEBPB
XM_005225215.4	1.79238	0.00399682	0.0223503	3.46387	PREDICTED: Bos taurus collagen type XXVI alpha 1 chain (COL26A1), transcript variant X1, mRNA	COL26A1
XM_024984424.1	1.78887	1.01521e-10	5.54683e-09	3.45544	PREDICTED: Bos taurus suppressor of cytokine signaling 6 (SOCS6), transcript variant X9, mRNA	SOCS6
XM_024984423.1	1.78884	2.39319e-11	1.50701e-09	3.45538	PREDICTED: Bos taurus suppressor of cytokine signaling 6 (SOCS6), transcript variant X8, mRNA	SOCS6
NM_001046586.1	1.78578	7.23375e-17	1.0287e-14	3.44804	Bos taurus cytokine inducible SH2 containing protein (CISH), mRNA	CISH
XM_024984419.1	1.78239	2.4718e-11	1.54699e-09	3.43995	PREDICTED: Bos taurus suppressor of cytokine signaling 6 (SOCS6), transcript variant X4, mRNA	SOCS6
XM_005216426.4	1.78207	3.23885e-15	3.91069e-13	3.4392	PREDICTED: Bos taurus nuclear receptor subfamily 1 group H member 3 (NR1H3), transcript variant X3, mRNA	NR1H3
NM_001113765.1	1.7779	0.000635435	0.00527332	3.42926	Bos taurus microtubule associated serine/threonine kinase like (MASTL), mRNA	MASTL
XR_003031383.1	1.77764	1.80557e-08	6.37491e-07	3.42865	PREDICTED: Bos taurus uncharacterized LOC787234 (LOC787234), transcript variant X7, misc_RNA	LOC787234
NM_001034791.1	1.77626	1.38459e-13	1.23667e-11	3.42537	Bos taurus late endosomal/lysosomal adaptor, MAPK and MTOR activator 2 (LAMTOR2), mRNA	LAMTOR2
XM_005216424.4	1.77558	2.6082e-15	3.17166e-13	3.42375	PREDICTED: Bos taurus nuclear receptor subfamily 1 group H member 3 (NR1H3), transcript variant X1, mRNA	NR1H3
XM_024989650.1	1.77548	1.43214e-23	3.70294e-21	3.42351	PREDICTED: Bos taurus ATPase 13A3 (ATP13A3), transcript variant X4, mRNA	ATP13A3
XM_024975104.1	1.77477	6.85174e-15	7.82979e-13	3.42184	PREDICTED: Bos taurus nuclear receptor subfamily 1 group H member 3 (NR1H3), transcript variant X4, mRNA	NR1H3
XR_003036223.1	1.77379	2.60678e-08	8.92071e-07	3.41951	PREDICTED: Bos taurus uncharacterized LOC101907799 (LOC101907799), transcript variant X2, ncRNA	LOC101907799
XM_024984422.1	1.77348	1.59558e-11	1.02491e-09	3.41878	PREDICTED: Bos taurus suppressor of cytokine signaling 6 (SOCS6), transcript variant X7, mRNA	SOCS6
XM_024984421.1	1.77328	2.14856e-11	1.35797e-09	3.4183	PREDICTED: Bos taurus suppressor of cytokine signaling 6 (SOCS6), transcript variant X6, mRNA	SOCS6
XM_005201490.4	1.77278	1.67465e-23	4.28668e-21	3.41713	PREDICTED: Bos taurus ATPase 13A3 (ATP13A3), transcript variant X1, mRNA	ATP13A3
XM_002686859.5	1.77199	0.000253473	0.00250851	3.41524	PREDICTED: Bos taurus STEAP4 metalloreductase (STEAP4), mRNA	STEAP4
XM_025000773.1	1.76911	0.000834925	0.00654579	3.40843	PREDICTED: Bos taurus microtubule associated serine/threonine kinase like (MASTL), transcript variant X5, mRNA	MASTL
XR_001495153.2	1.76901	8.04125e-24	2.15535e-21	3.40819	PREDICTED: Bos taurus eukaryotic translation initiation factor 4E pseudogene (LOC107131864), misc_RNA	EIF4E
XM_005201492.4	1.76834	2.49443e-23	6.19915e-21	3.40662	PREDICTED: Bos taurus ATPase 13A3 (ATP13A3), transcript variant X2, mRNA	ATP13A3
XM_024989646.1	1.76741	1.17767e-23	3.12389e-21	3.40441	PREDICTED: Bos taurus ATPase 13A3 (ATP13A3), transcript variant X3, mRNA	ATP13A3
XM_015458379.2	1.76687	2.07929e-11	1.31744e-09	3.40316	PREDICTED: Bos taurus transmembrane protein 150B (TMEM150B), transcript variant X2, mRNA	TMEM150B
NM_001014861.1	1.76659	6.54438e-15	7.5121e-13	3.4025	Bos taurus nuclear receptor subfamily 1 group H member 3 (NR1H3), mRNA	NR1H3
XM_024975103.1	1.76587	1.01731e-14	1.12974e-12	3.4008	PREDICTED: Bos taurus nuclear receptor subfamily 1 group H member 3 (NR1H3), transcript variant X2, mRNA	NR1H3
NM_001193162.1	1.76161	1.37921e-14	1.49594e-12	3.39077	Bos taurus SH2 domain containing 1B (SH2D1B), mRNA	SH2D1B
XR_003037814.1	1.76013	0.00272535	0.0165863	3.38729	PREDICTED: Bos taurus uncharacterized LOC112449301 (LOC112449301), ncRNA	LOC112449301
NM_001102025.2	1.75907	2.17303e-10	1.13751e-08	3.38481	Bos taurus transmembrane protein 150B (TMEM150B), mRNA	TMEM150B
XM_024975105.1	1.7579	2.30589e-14	2.36101e-12	3.38204	PREDICTED: Bos taurus nuclear receptor subfamily 1 group H member 3 (NR1H3), transcript variant X5, mRNA	NR1H3
XM_005202453.4	1.75499	0.000156973	0.00169429	3.37525	PREDICTED: Bos taurus sodium voltage-gated channel alpha subunit 9 (SCN9A), transcript variant X1, mRNA	SCN9A
XM_005218963.4	1.75411	0.000977781	0.00743354	3.37319	PREDICTED: Bos taurus free fatty acid receptor 2 (FFAR2), transcript variant X1, mRNA	FFAR2
XM_024975627.1	1.75072	0.000173371	0.00184106	3.36528	PREDICTED: Bos taurus sodium voltage-gated channel alpha subunit 9 (SCN9A), transcript variant X2, mRNA	SCN9A
XM_024978223.1	1.74854	9.09432e-11	5.01686e-09	3.36018	PREDICTED: Bos taurus transmembrane protein 150B (TMEM150B), transcript variant X4, mRNA	TMEM150B
unassigned_transcript_1031	1.74784	0.0102772	0.0458752	3.35856
XM_024978224.1	1.7452	2.59935e-10	1.34147e-08	3.35242	PREDICTED: Bos taurus transmembrane protein 150B (TMEM150B), transcript variant X5, mRNA	TMEM150B
XM_024984396.1	1.7446	1.19768e-16	1.6527e-14	3.35101	PREDICTED: Bos taurus pyridoxal kinase (PDXK), transcript variant X1, mRNA	PDXK
NM_001038568.1	1.7439	0.00636745	0.0318497	3.34938	Bos taurus G protein-coupled receptor 84 (GPR84), mRNA	GPR84
XM_024989718.1	1.74243	1.98741e-14	2.06475e-12	3.34597	PREDICTED: Bos taurus S100 calcium binding protein A8 (S100A8), transcript variant X1, mRNA	S100A8
NM_001075123.1	1.74151	9.61359e-06	0.000162164	3.34385	Bos taurus cyclin A2 (CCNA2), mRNA	CCNA2
NM_001113725.2	1.73863	2.45006e-14	2.48871e-12	3.33719	Bos taurus S100 calcium binding protein A8 (S100A8), mRNA	S100A8
XR_003036392.1	1.73818	5.85171e-08	1.87941e-06	3.33613	PREDICTED: Bos taurus uncharacterized LOC112448055 (LOC112448055), ncRNA	LOC112448055
XM_005219196.2	1.73744	1.46872e-09	6.49879e-08	3.33443	PREDICTED: Bos taurus nectin cell adhesion molecule 2 (NECTIN2), transcript variant X1, mRNA	NECTIN2/PVRL2
XM_024985775.1	1.73531	9.10374e-11	5.01686e-09	3.32952	PREDICTED: Bos taurus transcription factor 7 like 2 (TCF7L2), transcript variant X33, mRNA	TCF7L2
XM_024975106.1	1.73509	1.06054e-12	8.32736e-11	3.329	PREDICTED: Bos taurus nuclear receptor subfamily 1 group H member 3 (NR1H3), transcript variant X6, mRNA	NR1H3
XM_024975630.1	1.73474	0.000203695	0.00210372	3.3282	PREDICTED: Bos taurus sodium voltage-gated channel alpha subunit 9 (SCN9A), transcript variant X4, mRNA	SCN9A
XM_015458381.2	1.73346	2.31656e-10	1.21017e-08	3.32525	PREDICTED: Bos taurus transmembrane protein 150B (TMEM150B), transcript variant X7, mRNA	TMEM150B
XM_024978022.1	1.73285	1.9283e-09	8.24721e-08	3.32383	PREDICTED: Bos taurus nectin cell adhesion molecule 2 (NECTIN2), transcript variant X2, mRNA	NECTIN2
XM_024984418.1	1.73216	1.27381e-12	9.85084e-11	3.32224	PREDICTED: Bos taurus suppressor of cytokine signaling 6 (SOCS6), transcript variant X3, mRNA	SOCS6
XM_005203755.3	1.73113	4.31855e-12	3.07922e-10	3.31988	PREDICTED: Bos taurus late endosomal/lysosomal adaptor, MAPK and MTOR activator 2 (LAMTOR2), transcript variant X1, mRNA	LAMTOR2
XM_010803936.2	1.73093	0.00433462	0.0238076	3.31941	PREDICTED: Bos taurus glypican 1 (GPC1), mRNA	GPC1
NM_001029846.1	1.72551	1.23825e-20	2.52559e-18	3.30697	Bos taurus 2',5'-oligoadenylate synthetase 1, 40/46kDa (OAS1Z), mRNA	OAS1
XM_024981434.1	1.72531	4.63859e-33	1.66065e-30	3.30651	PREDICTED: Bos taurus NLR family apoptosis inhibitory protein (NAIP), transcript variant X1, mRNA	NAIP
XM_024981438.1	1.7249	8.20147e-33	2.9158e-30	3.30558	PREDICTED: Bos taurus NLR family apoptosis inhibitory protein (NAIP), transcript variant X6, mRNA	NAIP
XM_010816709.3	1.72405	2.92696e-33	1.05525e-30	3.30363	PREDICTED: Bos taurus NLR family apoptosis inhibitory protein (NAIP), transcript variant X2, mRNA	NAIP
NM_174317.2	1.72193	1.54786e-29	5.31829e-27	3.29878	Bos taurus Fc fragment of IgG, low affinity IIIa, receptor (CD16a) (FCGR3A), transcript variant 2, mRNA	FCGR3A
NM_001191483.1	1.7195	9.33753e-05	0.00109666	3.29323	Bos taurus ret proto-oncogene (RET), mRNA	RET
NM_001102490.2	1.71785	1.20012e-15	1.48765e-13	3.28947	Bos taurus dysferlin (DYSF), mRNA	DYSF
XR_003030274.1	1.71595	0.00566354	0.0291963	3.28513	PREDICTED: Bos taurus uncharacterized LOC112442249 (LOC112442249), ncRNA	LOC112442249
XM_024989439.1	1.71521	0.00360778	0.02066	3.28344	PREDICTED: Bos taurus kinesin family member 2C (KIF2C), transcript variant X3, mRNA	KIF2C
XM_024985149.1	1.71458	3.21023e-10	1.62721e-08	3.282	PREDICTED: Bos taurus ras GTPase-activating protein 4 (LOC521224), mRNA	RasGAP4
XM_024978221.1	1.71453	6.39513e-11	3.65809e-09	3.28189	PREDICTED: Bos taurus transmembrane protein 150B (TMEM150B), transcript variant X1, mRNA	TMEM150B
NM_001077898.1	1.71402	9.11459e-18	1.40127e-15	3.28073	Bos taurus LysM domain containing 1 (LYSMD1), mRNA	LYSMD1
XM_024975629.1	1.71351	0.00024245	0.00242356	3.27958	PREDICTED: Bos taurus sodium voltage-gated channel alpha subunit 9 (SCN9A), transcript variant X3, mRNA	SCN9A
NM_001075178.1	1.71351	1.13475e-09	5.17305e-08	3.27958	Bos taurus interleukin 17 receptor C (IL17RC), transcript variant 6, mRNA	IL17RC
XR_003036222.1	1.71272	3.96473e-09	1.60454e-07	3.27777	PREDICTED: Bos taurus uncharacterized LOC101907799 (LOC101907799), transcript variant X1, ncRNA	LOC101907799
NM_001046095.2	1.71158	6.11062e-07	1.5069e-05	3.27519	Bos taurus C-X-C motif chemokine ligand 16 (CXCL16), mRNA	CXCL16
XM_024978222.1	1.71047	1.61569e-10	8.61617e-09	3.27268	PREDICTED: Bos taurus transmembrane protein 150B (TMEM150B), transcript variant X3, mRNA	TMEM150B
XR_003033316.1	1.71041	0.00391617	0.0219716	3.27254	PREDICTED: Bos taurus uncharacterized LOC101903832 (LOC101903832), transcript variant X2, ncRNA	LOC101903832
XM_024975108.1	1.70989	8.793e-12	5.801e-10	3.27135	PREDICTED: Bos taurus nuclear receptor subfamily 1 group H member 3 (NR1H3), transcript variant X7, mRNA	NR1H3
XM_015458380.2	1.70988	3.10085e-10	1.57332e-08	3.27133	PREDICTED: Bos taurus transmembrane protein 150B (TMEM150B), transcript variant X6, mRNA	TMEM150B
XM_002686267.6	1.7083	9.07348e-14	8.32467e-12	3.26776	PREDICTED: Bos taurus guanylate-binding protein 4 (LOC100336669), transcript variant X1, mRNA	GBP4
XM_024989684.1	1.70518	2.56613e-33	9.3838e-31	3.26069	PREDICTED: Bos taurus guanylate binding protein 4 (GBP4), transcript variant X10, mRNA	GBP4
XM_024981437.1	1.70395	3.51208e-34	1.3938e-31	3.25791	PREDICTED: Bos taurus NLR family apoptosis inhibitory protein (NAIP), transcript variant X5, mRNA	NAIP
XM_024985785.1	1.70173	2.54708e-08	8.7574e-07	3.2529	PREDICTED: Bos taurus transcription factor 7 like 2 (TCF7L2), transcript variant X43, mRNA	TCF7L2
XM_024979485.1	1.70168	1.00438e-12	7.93507e-11	3.25279	PREDICTED: Bos taurus leukocyte immunoglobulin-like receptor subfamily A member 6 (LOC112442414), mRNA	LILRA6
XM_015459053.2	1.69841	1.30148e-33	5.00971e-31	3.24543	PREDICTED: Bos taurus NLR family apoptosis inhibitory protein (NAIP), transcript variant X4, mRNA	NAIP
XM_024981436.1	1.6982	1.60145e-33	6.0284e-31	3.24497	PREDICTED: Bos taurus NLR family apoptosis inhibitory protein (NAIP), transcript variant X3, mRNA	NAIP
XM_024985784.1	1.69748	3.24764e-08	1.0924e-06	3.24334	PREDICTED: Bos taurus transcription factor 7 like 2 (TCF7L2), transcript variant X42, mRNA	TCF7L2
NM_001075417.2	1.69704	5.1006e-11	2.998e-09	3.24235	Bos taurus BCL2 like 15 (BCL2L15), mRNA	BCL2L15
XM_024985786.1	1.69554	2.18621e-08	7.60347e-07	3.23898	PREDICTED: Bos taurus transcription factor 7 like 2 (TCF7L2), transcript variant X44, mRNA	TCF7L2
XM_024985782.1	1.69477	8.82438e-11	4.88394e-09	3.23725	PREDICTED: Bos taurus transcription factor 7 like 2 (TCF7L2), transcript variant X40, mRNA	TCF7L2
XM_005204356.4	1.69378	3.23103e-12	2.37662e-10	3.23503	PREDICTED: Bos taurus guanylate-binding protein 4 (LOC100336669), transcript variant X2, mRNA	GBP4
NM_001075210.2	1.6933	3.68912e-08	1.23199e-06	3.23397	Bos taurus nectin cell adhesion molecule 2 (NECTIN2), mRNA	PVRL2
XM_005219198.2	1.69044	2.79713e-08	9.5149e-07	3.22756	PREDICTED: Bos taurus nectin cell adhesion molecule 2 (NECTIN2), transcript variant X3, mRNA	PVRL2
XR_003031384.1	1.6894	1.34152e-07	3.92004e-06	3.22523	PREDICTED: Bos taurus uncharacterized LOC787234 (LOC787234), transcript variant X8, misc_RNA	LOC787234
XM_024989683.1	1.68769	1.86947e-27	5.98172e-25	3.22141	PREDICTED: Bos taurus guanylate binding protein 4 (GBP4), transcript variant X8, mRNA	GBP4
unassigned_transcript_2694	1.68631	0.00983977	0.0444341	3.21832
XM_015473144.2	1.67961	0.000489255	0.00428307	3.20341	PREDICTED: Bos taurus aquaporin 9 (AQP9), transcript variant X2, mRNA	AQP9
XM_005219563.4	1.6757	1.01541e-13	9.24984e-12	3.19473	PREDICTED: Bos taurus sialic acid binding Ig like lectin 5 (SIGLEC5), mRNA	SIGLEC5
XM_024989679.1	1.66985	5.51482e-27	1.68054e-24	3.18182	PREDICTED: Bos taurus guanylate binding protein 4 (GBP4), transcript variant X2, mRNA	GBP4
XM_024989680.1	1.66977	5.11833e-27	1.57851e-24	3.18163	PREDICTED: Bos taurus guanylate binding protein 4 (GBP4), transcript variant X3, mRNA	GBP4
XM_024989681.1	1.66925	5.73503e-27	1.73731e-24	3.18049	PREDICTED: Bos taurus guanylate binding protein 4 (GBP4), transcript variant X4, mRNA	GBP4
XM_024989678.1	1.66898	4.34325e-27	1.35302e-24	3.1799	PREDICTED: Bos taurus guanylate binding protein 4 (GBP4), transcript variant X1, mRNA	GBP4
XR_003033857.1	1.66842	4.2051e-27	1.32074e-24	3.17867	PREDICTED: Bos taurus guanylate binding protein 4 (GBP4), transcript variant X9, misc_RNA	GBP4
XM_010803356.3	1.66829	1.35267e-28	4.52615e-26	3.17838	PREDICTED: Bos taurus guanylate binding protein 4 (GBP4), transcript variant X7, mRNA	GBP4
XM_010803360.3	1.66459	4.96589e-28	1.62967e-25	3.17023	PREDICTED: Bos taurus guanylate binding protein 4 (GBP4), transcript variant X13, mRNA	GBP4
XM_024989682.1	1.66361	1.05143e-25	3.04112e-23	3.16808	PREDICTED: Bos taurus guanylate binding protein 4 (GBP4), transcript variant X5, mRNA	GBP4
XM_010811135.3	1.66246	0.000443673	0.0039661	3.16557	PREDICTED: Bos taurus microtubule associated serine/threonine kinase like (MASTL), transcript variant X1, mRNA	MASTL
XM_024998560.1	1.65942	0.000198559	0.00206317	3.15889	PREDICTED: Bos taurus cytotoxic T-lymphocyte associated protein 4 (CTLA4), transcript variant X1, mRNA	CTLA4
XM_024989423.1	1.65768	3.91381e-09	1.58644e-07	3.15509	PREDICTED: Bos taurus cellular repressor of E1A stimulated genes 1 (CREG1), transcript variant X1, mRNA	CREG1
XM_010806815.3	1.6539	0.00403681	0.022537	3.14684	PREDICTED: Bos taurus collagen type V alpha 3 chain (COL5A3), transcript variant X8, mRNA	COL5A3
XM_015464637.2	1.65056	5.41183e-27	1.65903e-24	3.13956	PREDICTED: Bos taurus guanylate binding protein 4 (GBP4), transcript variant X6, mRNA	GBP4
NM_001205624.2	1.65056	0.00099163	0.00751847	3.13956	Bos taurus collagen type V alpha 3 chain (COL5A3), mRNA	COL5A3
XM_024990300.1	1.64979	0.00779924	0.037108	3.13787	PREDICTED: Bos taurus interleukin 3 receptor subunit alpha (IL3RA), transcript variant X1, mRNA	IL3RA
NM_001192491.1	1.6493	6.08636e-15	7.01782e-13	3.13682	Bos taurus heparan sulfate 6-O-sulfotransferase 1 (HS6ST1), mRNA	HS6ST1
XR_003029359.1	1.64863	1.39643e-05	0.000223406	3.13536	PREDICTED: Bos taurus purinergic receptor P2Y2 (P2RY2), transcript variant X5, misc_RNA	P2RY2
NM_001034322.2	1.64827	2.8057e-14	2.8331e-12	3.13457	Bos taurus FKBP prolyl isomerase 4 (FKBP4), mRNA	FKBP4
XM_024986184.1	1.64785	0.00501785	0.0266704	3.13366	PREDICTED: Bos taurus neuregulin 1 (NRG1), transcript variant X14, mRNA	NRG1
XM_005209905.3	1.64776	1.11002e-19	2.03683e-17	3.13348	PREDICTED: Bos taurus perilipin 2 (PLIN2), transcript variant X2, mRNA	PLIN2
NM_001046027.2	1.64727	1.56551e-11	1.00721e-09	3.1324	Bos taurus thromboxane A synthase 1 (TBXAS1), mRNA	TBXAS1
XM_015472002.2	1.64608	0.00489711	0.0261699	3.12981	PREDICTED: Bos taurus collagen type V alpha 3 chain (COL5A3), transcript variant X5, mRNA	COL5A3
XM_025000772.1	1.64591	0.000495304	0.00432641	3.12946	PREDICTED: Bos taurus microtubule associated serine/threonine kinase like (MASTL), transcript variant X4, mRNA	MASTL
XR_003029360.1	1.64345	6.03277e-05	0.000764325	3.12411	PREDICTED: Bos taurus purinergic receptor P2Y2 (P2RY2), transcript variant X8, misc_RNA	P2RY2
XM_005205813.4	1.64251	1.38516e-11	8.94242e-10	3.12208	PREDICTED: Bos taurus thromboxane A synthase 1 (TBXAS1), transcript variant X1, mRNA	TBXAS1
XR_003033858.1	1.64183	1.44751e-22	3.43081e-20	3.12061	PREDICTED: Bos taurus guanylate binding protein 4 (GBP4), transcript variant X14, misc_RNA	GBP4
XM_024989617.1	1.64086	0.00271778	0.0165501	3.11853	PREDICTED: Bos taurus pyruvate kinase L/R (PKLR), transcript variant X2, mRNA	PKLR
XM_024988948.1	1.64004	0.00214743	0.0138078	3.11675	PREDICTED: Bos taurus NUF2, NDC80 kinetochore complex component (NUF2), transcript variant X5, mRNA	NUF2
XM_024986183.1	1.63593	0.00536978	0.0280831	3.10788	PREDICTED: Bos taurus neuregulin 1 (NRG1), transcript variant X13, mRNA	NRG1
XM_024989616.1	1.63575	0.00292665	0.0175609	3.1075	PREDICTED: Bos taurus pyruvate kinase L/R (PKLR), transcript variant X1, mRNA	PKLR
XM_024986185.1	1.63275	0.00508705	0.026957	3.10103	PREDICTED: Bos taurus neuregulin 1 (NRG1), transcript variant X15, mRNA	NRG1
XM_024985757.1	1.63213	6.53868e-12	4.48123e-10	3.09971	PREDICTED: Bos taurus transcription factor 7 like 2 (TCF7L2), transcript variant X16, mRNA	TCF7L2
NM_001110787.2	1.62939	0.000790859	0.00627332	3.09382	Bos taurus sodium voltage-gated channel alpha subunit 9 (SCN9A), mRNA	SCN9A
XM_024985597.1	1.62802	1.22953e-35	5.15948e-33	3.09089	PREDICTED: Bos taurus acyl-CoA synthetase long chain family member 5 (ACSL5), transcript variant X5, mRNA	ACSL5
XM_024993999.1	1.62727	0.0014615	0.010224	3.08928	PREDICTED: Bos taurus collagen type V alpha 3 chain (COL5A3), transcript variant X6, mRNA	COL5A3
XM_005204461.3	1.62689	0.000343188	0.00321433	3.08847	PREDICTED: Bos taurus wntless Wnt ligand secretion mediator (WLS), transcript variant X5, mRNA	WLS
NM_001102178.1	1.62604	0.00102178	0.00770628	3.08665	Bos taurus PDZ binding kinase (PBK), mRNA	PBK
XM_024985762.1	1.62569	1.07938e-11	7.02148e-10	3.0859	PREDICTED: Bos taurus transcription factor 7 like 2 (TCF7L2), transcript variant X21, mRNA	TCF7L2
NM_174366.1	1.62567	0.00476678	0.0256421	3.08585	Bos taurus ISG15 ubiquitin like modifier (ISG15), mRNA	ISG15
XM_015459114.2	1.62545	0.000205459	0.00211469	3.08538	PREDICTED: Bos taurus cadherin 10 (CDH10), transcript variant X5, mRNA	CDH10
XM_024997788.1	1.6253	0.000141746	0.00155157	3.08506	PREDICTED: Bos taurus sterile alpha motif domain containing 4A (SAMD4A), transcript variant X8, mRNA	SAMD4A
XR_003033203.1	1.62324	7.85538e-10	3.68613e-08	3.08067	PREDICTED: Bos taurus LysM domain containing 1 (LYSMD1), transcript variant X1, misc_RNA	LYSMD1
XM_015465036.2	1.6227	0.000360821	0.00334703	3.0795	PREDICTED: Bos taurus wntless Wnt ligand secretion mediator (WLS), transcript variant X3, mRNA	WLS
XM_024986180.1	1.62236	0.00509073	0.0269737	3.07879	PREDICTED: Bos taurus neuregulin 1 (NRG1), transcript variant X8, mRNA	NRG1
XR_001501519.2	1.62162	0.000635881	0.0052736	3.0772	PREDICTED: Bos taurus uncharacterized LOC101902043 (LOC101902043), transcript variant X2, ncRNA	LOC101902043
XM_005226080.4	1.6207	0.00630566	0.0315893	3.07524	PREDICTED: Bos taurus neuregulin 1 (NRG1), transcript variant X5, mRNA	NRG1
XM_005203444.4	1.61976	2.05413e-40	1.18159e-37	3.07325	PREDICTED: Bos taurus Fc fragment of IgG, low affinity IIIa, receptor (CD16a) (FCGR3A), transcript variant X1, mRNA	FCGR3A
XM_005225736.2	1.61951	1.74137e-35	7.24794e-33	3.07271	PREDICTED: Bos taurus acyl-CoA synthetase long chain family member 5 (ACSL5), transcript variant X1, mRNA	ACSL5
XM_024986179.1	1.61893	0.00512529	0.0271119	3.07147	PREDICTED: Bos taurus neuregulin 1 (NRG1), transcript variant X7, mRNA	NRG1
NM_001077402.1	1.61753	2.59939e-40	1.46237e-37	3.06848	Bos taurus Fc fragment of IgG, low affinity IIIa, receptor (CD16a) (FCGR3A), transcript variant 1, mRNA	FCGR3A
XM_024985754.1	1.61743	3.07427e-11	1.87589e-09	3.06828	PREDICTED: Bos taurus transcription factor 7 like 2 (TCF7L2), transcript variant X13, mRNA	TCF7L2
XM_005225739.4	1.61562	5.33083e-36	2.25547e-33	3.06444	PREDICTED: Bos taurus acyl-CoA synthetase long chain family member 5 (ACSL5), transcript variant X6, mRNA	ACSL5
XM_024985598.1	1.61553	2.44847e-36	1.05336e-33	3.06424	PREDICTED: Bos taurus acyl-CoA synthetase long chain family member 5 (ACSL5), transcript variant X8, mRNA	ACSL5
XM_024985747.1	1.61505	7.96781e-12	5.33218e-10	3.06322	PREDICTED: Bos taurus transcription factor 7 like 2 (TCF7L2), transcript variant X6, mRNA	TCF7L2
XM_010802758.3	1.61461	0.00191274	0.0126027	3.0623	PREDICTED: Bos taurus NUF2, NDC80 kinetochore complex component (NUF2), transcript variant X1, mRNA	NUF2
XM_005203505.4	1.61461	0.00191274	0.0126027	3.0623	PREDICTED: Bos taurus NUF2, NDC80 kinetochore complex component (NUF2), transcript variant X3, mRNA	NUF2
XM_024988941.1	1.61461	0.00191274	0.0126027	3.0623	PREDICTED: Bos taurus NUF2, NDC80 kinetochore complex component (NUF2), transcript variant X4, mRNA	NUF2
XM_024985753.1	1.61321	2.94545e-11	1.80806e-09	3.05933	PREDICTED: Bos taurus transcription factor 7 like 2 (TCF7L2), transcript variant X12, mRNA	TCF7L2
NM_001077835.1	1.61305	5.29997e-32	1.85844e-29	3.05898	Bos taurus cathepsin Z (CTSZ), mRNA	CTSZ
NM_001075650.1	1.61288	1.7121e-36	7.49155e-34	3.05862	Bos taurus acyl-CoA synthetase long chain family member 5 (ACSL5), mRNA	ACSL5
XM_024985750.1	1.61249	2.69505e-11	1.67646e-09	3.05778	PREDICTED: Bos taurus transcription factor 7 like 2 (TCF7L2), transcript variant X9, mRNA	TCF7L2
XM_005225738.4	1.61214	1.11264e-36	4.9105e-34	3.05704	PREDICTED: Bos taurus acyl-CoA synthetase long chain family member 5 (ACSL5), transcript variant X4, mRNA	ACSL5
XM_024985758.1	1.61187	6.97372e-11	3.93627e-09	3.05648	PREDICTED: Bos taurus transcription factor 7 like 2 (TCF7L2), transcript variant X17, mRNA	TCF7L2
XM_024985596.1	1.61186	3.99638e-36	1.70495e-33	3.05647	PREDICTED: Bos taurus acyl-CoA synthetase long chain family member 5 (ACSL5), transcript variant X2, mRNA	ACSL5
XM_024985748.1	1.61146	1.7969e-11	1.14847e-09	3.05561	PREDICTED: Bos taurus transcription factor 7 like 2 (TCF7L2), transcript variant X7, mRNA	TCF7L2
XM_024985761.1	1.61139	8.289e-11	4.61256e-09	3.05546	PREDICTED: Bos taurus transcription factor 7 like 2 (TCF7L2), transcript variant X20, mRNA	TCF7L2
XM_005225737.4	1.61008	5.24473e-37	2.3553e-34	3.05269	PREDICTED: Bos taurus acyl-CoA synthetase long chain family member 5 (ACSL5), transcript variant X3, mRNA	ACSL5
XM_024990301.1	1.6099	0.0103988	0.0462484	3.05231	PREDICTED: Bos taurus interleukin 3 receptor subunit alpha (IL3RA), transcript variant X2, mRNA	IL3RA
XM_005203504.4	1.60915	0.00182298	0.0121446	3.05071	PREDICTED: Bos taurus NUF2, NDC80 kinetochore complex component (NUF2), transcript variant X2, mRNA	NUF2
XM_010820034.2	1.60855	2.33463e-37	1.05771e-34	3.04946	PREDICTED: Bos taurus acyl-CoA synthetase long chain family member 5 (ACSL5), transcript variant X7, mRNA	ACSL5
NM_174472.4	1.60766	9.80076e-11	5.36631e-09	3.04757	Bos taurus TIMP metallopeptidase inhibitor 2 (TIMP2), mRNA	TIMP2
XM_024985745.1	1.60702	2.44107e-11	1.53052e-09	3.04622	PREDICTED: Bos taurus transcription factor 7 like 2 (TCF7L2), transcript variant X4, mRNA	TCF7L2
XM_015459410.2	1.60692	2.91459e-11	1.79342e-09	3.04601	PREDICTED: Bos taurus interleukin 17 receptor C (IL17RC), transcript variant X4, mRNA	IL17RC
XM_005222390.4	1.60692	2.91459e-11	1.79342e-09	3.04601	PREDICTED: Bos taurus interleukin 17 receptor C (IL17RC), transcript variant X5, mRNA	IL17RC
XM_024985749.1	1.60657	2.51369e-11	1.57129e-09	3.04527	PREDICTED: Bos taurus transcription factor 7 like 2 (TCF7L2), transcript variant X8, mRNA	TCF7L2
XM_024985746.1	1.60527	2.57758e-11	1.60534e-09	3.04252	PREDICTED: Bos taurus transcription factor 7 like 2 (TCF7L2), transcript variant X5, mRNA	TCF7L2
NM_001014912.1	1.60516	6.11638e-13	5.04232e-11	3.04229	Bos taurus heme oxygenase 1 (HMOX1), mRNA	HMOX1
XM_024985751.1	1.60501	5.76667e-11	3.34343e-09	3.04198	PREDICTED: Bos taurus transcription factor 7 like 2 (TCF7L2), transcript variant X10, mRNA	TCF7L2
NM_001077878.2	1.60469	6.56351e-06	0.000118483	3.0413	Bos taurus nucleosome assembly protein 1 like 5 (NAP1L5), mRNA	NAP1L5
XM_024985752.1	1.60449	5.74876e-11	3.33682e-09	3.04087	PREDICTED: Bos taurus transcription factor 7 like 2 (TCF7L2), transcript variant X11, mRNA	TCF7L2
NM_001083739.1	1.60434	5.76345e-12	4.00897e-10	3.04056	Bos taurus transcription factor EC (TFEC), mRNA	TFEC
XM_005226081.4	1.60378	0.00645759	0.0321819	3.03938	PREDICTED: Bos taurus neuregulin 1 (NRG1), transcript variant X6, mRNA	NRG1
XM_005222388.4	1.60353	4.28695e-11	2.5669e-09	3.03885	PREDICTED: Bos taurus interleukin 17 receptor C (IL17RC), transcript variant X2, mRNA	IL17RC
XR_236755.4	1.60276	0.00081167	0.00639844	3.03723	PREDICTED: Bos taurus uncharacterized LOC101902043 (LOC101902043), transcript variant X1, ncRNA	LOC101902043
XM_024985743.1	1.60243	2.07319e-11	1.31521e-09	3.03655	PREDICTED: Bos taurus transcription factor 7 like 2 (TCF7L2), transcript variant X2, mRNA	TCF7L2
NM_001191446.1	1.60197	0.000498421	0.00434617	3.03558	Bos taurus solute carrier family 13 member 5 (SLC13A5), mRNA	SLC13A5
XM_024985744.1	1.60068	2.19021e-11	1.38259e-09	3.03286	PREDICTED: Bos taurus transcription factor 7 like 2 (TCF7L2), transcript variant X3, mRNA	TCF7L2
XM_024985742.1	1.60033	2.52012e-11	1.57338e-09	3.03213	PREDICTED: Bos taurus transcription factor 7 like 2 (TCF7L2), transcript variant X1, mRNA	TCF7L2
XM_002694751.6	1.60015	0.000521624	0.00450481	3.03174	PREDICTED: Bos taurus GINS complex subunit 2 (GINS2), mRNA	GINS2
XM_005222384.4	1.59967	4.41174e-11	2.63546e-09	3.03075	PREDICTED: Bos taurus interleukin 17 receptor C (IL17RC), transcript variant X1, mRNA	IL17RC
XM_015465034.2	1.59935	0.000422935	0.00381469	3.03006	PREDICTED: Bos taurus wntless Wnt ligand secretion mediator (WLS), transcript variant X1, mRNA	WLS
XM_010805353.2	1.5986	0.00134254	0.00958461	3.02849	PREDICTED: Bos taurus interleukin-2 receptor subunit beta (LOC510185), transcript variant X2, mRNA	IL2RB
XM_002698509.5	1.59852	6.5532e-13	5.38509e-11	3.02833	PREDICTED: Bos taurus caspase 7 (CASP7), mRNA	CASP7
XR_003034274.1	1.59736	0.00394566	0.0221101	3.02589	PREDICTED: Bos taurus uncharacterized LOC112446351 (LOC112446351), transcript variant X1, ncRNA	LOC112446351
XM_005222391.4	1.59574	3.02847e-11	1.85015e-09	3.02249	PREDICTED: Bos taurus interleukin 17 receptor C (IL17RC), transcript variant X6, mRNA	IL17RC
XM_005222392.4	1.59481	4.59801e-11	2.73397e-09	3.02055	PREDICTED: Bos taurus interleukin 17 receptor C (IL17RC), transcript variant X7, mRNA	IL17RC
NM_173980.2	1.59481	8.45806e-17	1.17666e-14	3.02054	Bos taurus perilipin 2 (PLIN2), mRNA	PLIN2
XM_010804911.3	1.59457	4.04441e-14	3.90667e-12	3.02004	PREDICTED: Bos taurus activin A receptor like type 1 (ACVRL1), transcript variant X1, mRNA	ACVRL1
NM_001192651.2	1.59452	0.00034203	0.00320407	3.01994	Bos taurus Wnt ligand secretion mediator (WLS), mRNA	WLS
XM_005208735.4	1.5944	0.00139595	0.00987779	3.01969	PREDICTED: Bos taurus collagen type V alpha 3 chain (COL5A3), transcript variant X3, mRNA	COL5A3
NM_001034602.1	1.59376	1.21534e-09	5.50614e-08	3.01836	Bos taurus optineurin (OPTN), mRNA	OPTN
XR_810252.3	1.59172	0.00096609	0.00736764	3.01409	PREDICTED: Bos taurus uncharacterized LOC101902043 (LOC101902043), transcript variant X4, ncRNA	LOC101902043
XM_024991925.1	1.59151	4.99081e-14	4.69677e-12	3.01365	PREDICTED: Bos taurus activin A receptor like type 1 (ACVRL1), transcript variant X2, mRNA	ACVRL1
NM_001083479.1	1.59103	4.68812e-14	4.46112e-12	3.01265	Bos taurus activin A receptor like type 1 (ACVRL1), mRNA	ACVRL1
XM_024997785.1	1.59061	0.00029243	0.00282258	3.01177	PREDICTED: Bos taurus sterile alpha motif domain containing 4A (SAMD4A), transcript variant X4, mRNA	SAMD4A
XM_015465038.2	1.59041	5.62591e-08	1.81144e-06	3.01134	PREDICTED: Bos taurus wntless Wnt ligand secretion mediator (WLS), transcript variant X4, mRNA	WLS
XM_005222389.4	1.58812	5.54071e-11	3.22704e-09	3.00658	PREDICTED: Bos taurus interleukin 17 receptor C (IL17RC), transcript variant X3, mRNA	IL17RC
NM_001292036.1	1.58764	3.9791e-08	1.31766e-06	3.00557	Bos taurus programmed cell death 1 ligand 2 (PDCD1LG2), mRNA	PDCD1LG2
XM_010806810.3	1.58762	0.00408541	0.0227336	3.00554	PREDICTED: Bos taurus collagen type V alpha 3 chain (COL5A3), transcript variant X1, mRNA	COL5A3
XM_010806811.3	1.58762	0.00408541	0.0227336	3.00554	PREDICTED: Bos taurus collagen type V alpha 3 chain (COL5A3), transcript variant X2, mRNA	COL5A3
XM_005226079.4	1.58699	0.00694014	0.033974	3.00422	PREDICTED: Bos taurus neuregulin 1 (NRG1), transcript variant X4, mRNA	NRG1
NM_174091.2	1.58597	7.38197e-05	0.000900882	3.0021	Bos taurus interleukin 18 (IL18), mRNA	IL18
XR_003031385.1	1.58478	5.1098e-07	1.28485e-05	2.99963	PREDICTED: Bos taurus uncharacterized LOC787234 (LOC787234), transcript variant X9, misc_RNA	LOC787234
XM_005222393.4	1.58457	7.86525e-11	4.39107e-09	2.99919	PREDICTED: Bos taurus interleukin 17 receptor C (IL17RC), transcript variant X9, mRNA	IL17RC
XR_003037555.1	1.58365	0.0010342	0.00777473	2.99727	PREDICTED: Bos taurus uncharacterized LOC101902043 (LOC101902043), transcript variant X6, ncRNA	LOC101902043
XM_005203431.4	1.5833	4.23476e-11	2.53863e-09	2.99655	PREDICTED: Bos taurus cellular repressor of E1A stimulated genes 1 (CREG1), transcript variant X2, mRNA	CREG1
XM_024982454.1	1.58319	5.78431e-11	3.34607e-09	2.99632	PREDICTED: Bos taurus interleukin 17 receptor C (IL17RC), transcript variant X8, mRNA	IL17RC
XM_010803446.3	1.58126	6.54604e-08	2.08281e-06	2.99231	PREDICTED: Bos taurus wntless Wnt ligand secretion mediator (WLS), transcript variant X2, mRNA	WLS
XM_002686143.5	1.58089	0.000489846	0.00428751	2.99153	PREDICTED: Bos taurus chromosome 3 C1orf162 homolog (C3H1orf162), transcript variant X1, mRNA	C3H1orf162
NM_001099011.1	1.57981	0.00192363	0.0126451	2.9893	Bos taurus NUF2 component of NDC80 kinetochore complex (NUF2), mRNA	NUF2
NM_001101866.2	1.57793	0.00793035	0.0375642	2.98541	Bos taurus indoleamine 2,3-dioxygenase 1 (IDO1), mRNA	IDO1
XM_002686401.3	1.5764	0.000758683	0.00606129	2.98225	PREDICTED: Bos taurus cytochrome c oxidase assembly factor 7 (putative) (COA7), mRNA	COA7
NM_001076176.1	1.57499	0.00340131	0.019727	2.97934	Bos taurus pyruvate kinase L/R (PKLR), mRNA	PKLR
XM_024997786.1	1.5746	0.000349358	0.0032584	2.97852	PREDICTED: Bos taurus sterile alpha motif domain containing 4A (SAMD4A), transcript variant X5, mRNA	SAMD4A
XR_001501522.2	1.57444	0.000542458	0.00464196	2.97819	PREDICTED: Bos taurus uncharacterized LOC101902043 (LOC101902043), transcript variant X3, ncRNA	LOC101902043
XR_003034275.1	1.5739	0.00450423	0.0245496	2.97708	PREDICTED: Bos taurus uncharacterized LOC112446351 (LOC112446351), transcript variant X2, ncRNA	LOC112446351
XM_010818514.2	1.57389	3.22539e-05	0.000450174	2.97707	PREDICTED: Bos taurus histone H2B type 1-like (LOC787465), mRNA	H2B
NM_001075942.2	1.57374	1.06596e-10	5.81171e-09	2.97676	Bos taurus cellular repressor of E1A stimulated genes 1 (CREG1), mRNA	CREG1
NM_174081.2	1.57281	6.76855e-14	6.26611e-12	2.97483	Bos taurus molybdenum cofactor sulfurase (MOCOS), mRNA	MOCOS
XM_024985759.1	1.57177	6.84351e-11	3.87988e-09	2.97269	PREDICTED: Bos taurus transcription factor 7 like 2 (TCF7L2), transcript variant X18, mRNA	TCF7L2
XM_005204774.3	1.57104	0.00362524	0.0207345	2.9712	PREDICTED: Bos taurus kinesin family member 2C (KIF2C), transcript variant X1, mRNA	KIF2C
XM_024985764.1	1.56934	1.38613e-09	6.1707e-08	2.9677	PREDICTED: Bos taurus transcription factor 7 like 2 (TCF7L2), transcript variant X23, mRNA	TCF7L2
NM_001098108.1	1.56933	0.000619765	0.00516757	2.96767	Bos taurus synaptotagmin 4 (SYT4), mRNA	SYT4
XM_024985770.1	1.56916	8.30951e-11	4.61895e-09	2.96733	PREDICTED: Bos taurus transcription factor 7 like 2 (TCF7L2), transcript variant X29, mRNA	TCF7L2
XM_024985756.1	1.56843	5.93667e-11	3.41109e-09	2.96581	PREDICTED: Bos taurus transcription factor 7 like 2 (TCF7L2), transcript variant X15, mRNA	TCF7L2
XM_024995432.1	1.56659	4.19818e-17	6.03798e-15	2.96203	PREDICTED: Bos taurus perilipin 2 (PLIN2), transcript variant X1, mRNA	PLIN2
XM_024984178.1	1.56589	1.16844e-13	1.05686e-11	2.9606	PREDICTED: Bos taurus molybdenum cofactor sulfurase (MOCOS), transcript variant X2, mRNA	MOCOS
XM_024983576.1	1.56527	1.70626e-13	1.51128e-11	2.95933	PREDICTED: Bos taurus BCL2 antagonist/killer 1 (BAK1), transcript variant X5, mRNA	BAK1
XR_815109.3	1.56402	2.21776e-07	6.16051e-06	2.95677	PREDICTED: Bos taurus uncharacterized LOC100847780 (LOC100847780), transcript variant X2, ncRNA	LOC100847780
XM_024984177.1	1.56368	8.16725e-17	1.14554e-14	2.95607	PREDICTED: Bos taurus molybdenum cofactor sulfurase (MOCOS), transcript variant X1, mRNA	MOCOS
XR_003035365.1	1.56178	6.8951e-10	3.28062e-08	2.95217	PREDICTED: Bos taurus uncharacterized LOC112447294 (LOC112447294), transcript variant X2, ncRNA	LOC112447294
XM_005220199.4	1.56168	0.0006993	0.00568535	2.95197	PREDICTED: Bos taurus solute carrier family 13 member 5 (SLC13A5), transcript variant X3, mRNA	SLC13A5
XM_024985763.1	1.56114	1.20067e-09	5.44449e-08	2.95088	PREDICTED: Bos taurus transcription factor 7 like 2 (TCF7L2), transcript variant X22, mRNA	TCF7L2
XM_024985765.1	1.56097	3.56298e-09	1.45692e-07	2.95053	PREDICTED: Bos taurus transcription factor 7 like 2 (TCF7L2), transcript variant X24, mRNA	TCF7L2
XM_024979801.1	1.55959	0.000693284	0.00564721	2.9477	PREDICTED: Bos taurus solute carrier family 13 member 5 (SLC13A5), transcript variant X2, mRNA	SLC13A5
XM_024979802.1	1.55955	0.000700078	0.00569078	2.94761	PREDICTED: Bos taurus solute carrier family 13 member 5 (SLC13A5), transcript variant X4, mRNA	SLC13A5
XM_005206154.4	1.55912	4.53979e-17	6.50773e-15	2.94674	PREDICTED: Bos taurus nuclear factor, erythroid 2 (NFE2), transcript variant X3, mRNA	NFE2
XM_024979800.1	1.55904	0.000700363	0.00569219	2.94659	PREDICTED: Bos taurus solute carrier family 13 member 5 (SLC13A5), transcript variant X1, mRNA	SLC13A5
XM_010806813.3	1.55861	0.00501531	0.0266624	2.9457	PREDICTED: Bos taurus collagen type V alpha 3 chain (COL5A3), transcript variant X3, mRNA	COL5A3
XM_024979803.1	1.55811	0.00072194	0.0058186	2.94468	PREDICTED: Bos taurus solute carrier family 13 member 5 (SLC13A5), transcript variant X5, mRNA	SLC13A5
XM_024997787.1	1.55679	6.87394e-05	0.000849002	2.94199	PREDICTED: Bos taurus sterile alpha motif domain containing 4A (SAMD4A), transcript variant X7, mRNA	SAMD4A
XM_024985755.1	1.55544	1.16045e-09	5.27615e-08	2.93923	PREDICTED: Bos taurus transcription factor 7 like 2 (TCF7L2), transcript variant X14, mRNA	TCF7L2
NM_001192983.2	1.55529	1.85122e-07	5.23321e-06	2.93893	Bos taurus carboxymethylenebutenolidase homolog (CMBL), mRNA	CMBL
NM_001101147.1	1.5545	0.00230892	0.0145555	2.93732	Bos taurus kinesin family member 2C (KIF2C), mRNA	KIF2C
XR_139671.4	1.55393	5.24904e-07	1.31792e-05	2.93616	PREDICTED: Bos taurus uncharacterized LOC100847780 (LOC100847780), transcript variant X1, ncRNA	LOC100847780
NM_001205394.1	1.55293	2.96664e-05	0.000419782	2.93412	Bos taurus thioredoxin domain containing 16 (TXNDC16), mRNA	TXNDC16
NM_001205833.2	1.54968	0.000383722	0.00352118	2.92753	Bos taurus aquaporin 9 (AQP9), mRNA	AQP9
XM_015470759.2	1.54777	3.79621e-09	1.54122e-07	2.92365	PREDICTED: Bos taurus thromboxane A synthase 1 (TBXAS1), transcript variant X2, mRNA	TBXAS1
XM_005209336.4	1.54764	2.05906e-17	3.07134e-15	2.92338	PREDICTED: Bos taurus voltage dependent anion channel 1 (VDAC1), transcript variant X1, mRNA	VDAC1
XM_024985760.1	1.54745	1.18618e-09	5.38354e-08	2.92299	PREDICTED: Bos taurus transcription factor 7 like 2 (TCF7L2), transcript variant X19, mRNA	TCF7L2
NM_174485.4	1.54716	1.93584e-17	2.89781e-15	2.92241	Bos taurus voltage dependent anion channel 1 (VDAC1), mRNA	VDAC1
XM_025001091.1	1.54515	2.44097e-13	2.11091e-11	2.91834	PREDICTED: Bos taurus tyrosine-protein phosphatase non-receptor type substrate 1-like (LOC104973826), transcript variant X3, mRNA	PTPN1
XM_024989739.1	1.54458	7.71416e-17	1.08795e-14	2.91719	PREDICTED: Bos taurus SH2 domain containing 1B (SH2D1B), transcript variant X1, mRNA	SH2D1B
XM_024985772.1	1.54376	3.21354e-10	1.62727e-08	2.91553	PREDICTED: Bos taurus transcription factor 7 like 2 (TCF7L2), transcript variant X30, mRNA	TCF7L2
XM_005214525.4	1.54362	0.00189624	0.0125218	2.91525	PREDICTED: Bos taurus aurora kinase A (AURKA), transcript variant X1, mRNA	AURKA
XM_024985778.1	1.54322	1.1834e-09	5.37572e-08	2.91444	PREDICTED: Bos taurus transcription factor 7 like 2 (TCF7L2), transcript variant X36, mRNA	TCF7L2
XM_025000256.1	1.54295	7.19347e-09	2.77939e-07	2.9139	PREDICTED: Bos taurus adenosine deaminase (ADA), transcript variant X2, mRNA	ADA
XM_024997675.1	1.54072	5.15056e-05	0.000669755	2.9094	PREDICTED: Bos taurus thioredoxin domain containing 16 (TXNDC16), transcript variant X1, mRNA	TXNDC16
XM_024997676.1	1.53735	4.7613e-05	0.000627264	2.90261	PREDICTED: Bos taurus thioredoxin domain containing 16 (TXNDC16), transcript variant X4, mRNA	TXNDC16
XM_010808965.3	1.53638	5.38422e-05	0.000695547	2.90065	PREDICTED: Bos taurus thioredoxin domain containing 16 (TXNDC16), transcript variant X3, mRNA	TXNDC16
XR_003038117.1	1.53214	0.00562335	0.0290326	2.89214	PREDICTED: Bos taurus uncharacterized LOC112449543 (LOC112449543), ncRNA	LOC112449543
NM_001244181.1	1.53171	0.00214888	0.0138154	2.89129	Bos taurus ribonucleotide reductase regulatory subunit M2 (RRM2), transcript variant 1, mRNA	RRM2
XM_024990814.1	1.53078	5.23261e-12	3.66462e-10	2.88942	PREDICTED: Bos taurus transcription factor EC (TFEC), transcript variant X6, mRNA	TFEC
XM_005214953.4	1.53044	5.75049e-14	5.36241e-12	2.88874	PREDICTED: Bos taurus Z-DNA binding protein 1 (ZBP1), transcript variant X2, mRNA	ZBP1
XM_024979880.1	1.52999	0.00244502	0.015213	2.88784	PREDICTED: Bos taurus angiotensin I converting enzyme (ACE), transcript variant X1, mRNA	ACE
NM_174119.4	1.52975	4.46423e-14	4.26392e-12	2.88736	Bos taurus neutrophil cytosolic factor 1 (NCF1), mRNA	NCF1
XM_015475738.2	1.52895	3.2616e-17	4.7572e-15	2.88576	PREDICTED: Bos taurus lysophosphatidylcholine acyltransferase 2 (LPCAT2), transcript variant X1, mRNA	LPCAT2
XM_024991926.1	1.52895	1.89214e-13	1.66155e-11	2.88575	PREDICTED: Bos taurus activin A receptor like type 1 (ACVRL1), transcript variant X3, mRNA	ACVRL1
XM_024993844.1	1.52798	3.01417e-17	4.42151e-15	2.88382	PREDICTED: Bos taurus voltage dependent anion channel 1 (VDAC1), transcript variant X3, mRNA	VDAC1
XM_015469218.2	1.52728	8.20724e-12	5.46384e-10	2.88242	PREDICTED: Bos taurus transcription factor EC (TFEC), transcript variant X11, mRNA	TFEC
XR_003037554.1	1.52698	0.000779465	0.00620312	2.88181	PREDICTED: Bos taurus uncharacterized LOC101902043 (LOC101902043), transcript variant X5, ncRNA	LOC101902043
XM_024990815.1	1.52691	6.02101e-12	4.17112e-10	2.88169	PREDICTED: Bos taurus transcription factor EC (TFEC), transcript variant X7, mRNA	TFEC
XM_005209335.2	1.52568	3.93196e-17	5.68635e-15	2.87922	PREDICTED: Bos taurus voltage dependent anion channel 1 (VDAC1), transcript variant X2, mRNA	VDAC1
XM_010808964.3	1.52437	6.38338e-05	0.000799992	2.87661	PREDICTED: Bos taurus thioredoxin domain containing 16 (TXNDC16), transcript variant X2, mRNA	TXNDC16
XM_015465165.2	1.52434	0.00574241	0.0294868	2.87656	PREDICTED: Bos taurus DEP domain containing 1 (DEPDC1), transcript variant X3, mRNA	DEPDC1
XM_025001164.1	1.52366	6.7486e-14	6.25896e-12	2.8752	PREDICTED: Bos taurus Z-DNA binding protein 1 (ZBP1), transcript variant X5, mRNA	ZBP1
NM_001075118.1	1.5236	6.21481e-22	1.39753e-19	2.87508	Bos taurus inorganic pyrophosphatase 1 (PPA1), mRNA	PPA1
XM_024990816.1	1.52359	8.92461e-13	7.11675e-11	2.87507	PREDICTED: Bos taurus transcription factor EC (TFEC), transcript variant X9, mRNA	TFEC
NM_001205797.1	1.52327	1.88711e-18	3.12655e-16	2.87441	Bos taurus lysophosphatidylcholine acyltransferase 2 (LPCAT2), mRNA	LPCAT2
XM_024990817.1	1.52299	1.03235e-12	8.11849e-11	2.87386	PREDICTED: Bos taurus transcription factor EC (TFEC), transcript variant X10, mRNA	TFEC
XM_024981382.1	1.52289	8.8364e-06	0.000151095	2.87365	PREDICTED: Bos taurus cadherin 10 (CDH10), transcript variant X3, mRNA	CDH10
XM_024990811.1	1.52278	7.22837e-12	4.90791e-10	2.87344	PREDICTED: Bos taurus transcription factor EC (TFEC), transcript variant X3, mRNA	TFEC
XM_024990809.1	1.52226	7.48501e-12	5.06202e-10	2.8724	PREDICTED: Bos taurus transcription factor EC (TFEC), transcript variant X2, mRNA	TFEC
XM_024990812.1	1.5221	7.05848e-12	4.81171e-10	2.87208	PREDICTED: Bos taurus transcription factor EC (TFEC), transcript variant X4, mRNA	TFEC
XM_005206151.4	1.52202	4.12443e-15	4.93342e-13	2.87193	PREDICTED: Bos taurus nuclear factor, erythroid 2 (NFE2), transcript variant X2, mRNA	NFE2
XM_024979632.1	1.52179	1.28349e-06	2.8681e-05	2.87147	PREDICTED: Bos taurus solute carrier family 6 member 4 (SLC6A4), transcript variant X2, mRNA	SLC6A4
XM_015475452.2	1.52123	3.42719e-08	1.15128e-06	2.87037	PREDICTED: Bos taurus syntaxin 2 (STX2), transcript variant X4, mRNA	STX2
NM_001077900.1	1.51931	1.32977e-20	2.6927e-18	2.86654	Bos taurus signal transducer and activator of transcription 1 (STAT1), mRNA	STAT1
XM_024994000.1	1.51898	0.00621582	0.0312808	2.86589	PREDICTED: Bos taurus collagen type V alpha 3 chain (COL5A3), transcript variant X7, mRNA	COL5A3
XM_005214955.4	1.51879	3.54176e-13	2.98715e-11	2.86551	PREDICTED: Bos taurus Z-DNA binding protein 1 (ZBP1), transcript variant X4, mRNA	ZBP1
NM_174609.2	1.51785	1.5829e-06	3.45424e-05	2.86365	Bos taurus solute carrier family 6 member 4 (SLC6A4), mRNA	SLC6A4
XM_024991667.1	1.51773	6.46184e-15	7.43402e-13	2.8634	PREDICTED: Bos taurus nuclear factor, erythroid 2 (NFE2), transcript variant X1, mRNA	NFE2
XM_005215801.4	1.51699	6.52086e-05	0.000813638	2.86194	PREDICTED: Bos taurus interleukin 18 (IL18), transcript variant X1, mRNA	IL18
XR_003031050.1	1.51665	1.16107e-12	9.08886e-11	2.86127	PREDICTED: Bos taurus uncharacterized LOC104971270 (LOC104971270), transcript variant X2, ncRNA	LOC104971270
XM_005205435.4	1.51631	9.09118e-12	5.97462e-10	2.86059	PREDICTED: Bos taurus transcription factor EC (TFEC), transcript variant X8, mRNA	TFEC
XM_024990808.1	1.51578	9.03815e-12	5.95506e-10	2.85953	PREDICTED: Bos taurus transcription factor EC (TFEC), transcript variant X1, mRNA	TFEC
XM_005221648.4	1.51551	9.76184e-07	2.25015e-05	2.85899	PREDICTED: Bos taurus carboxymethylenebutenolidase homolog (CMBL), transcript variant X1, mRNA	CMBL
XM_005202600.4	1.51472	0.000533509	0.00458348	2.85743	PREDICTED: Bos taurus cytotoxic T-lymphocyte associated protein 4 (CTLA4), transcript variant X3, mRNA	CTLA4
NM_001244182.1	1.51379	0.00224998	0.0142806	2.85559	Bos taurus ribonucleotide reductase regulatory subunit M2 (RRM2), transcript variant 2, mRNA	RRM2
XM_024979631.1	1.51309	1.15919e-06	2.62123e-05	2.85421	PREDICTED: Bos taurus solute carrier family 6 member 4 (SLC6A4), transcript variant X1, mRNA	SLC6A4
XM_024990813.1	1.51211	4.88306e-12	3.45288e-10	2.85227	PREDICTED: Bos taurus transcription factor EC (TFEC), transcript variant X5, mRNA	TFEC
XR_003035366.1	1.51059	0.0049232	0.0262874	2.84926	PREDICTED: Bos taurus uncharacterized LOC112447295 (LOC112447295), transcript variant X1, ncRNA	LOC112447295
XM_024997511.1	1.51032	0.000116989	0.00131142	2.84873	PREDICTED: Bos taurus aquaporin 9 (AQP9), transcript variant X1, mRNA	AQP9
XM_024990021.1	1.50921	0.000806022	0.00636416	2.84654	PREDICTED: Bos taurus chromosome 3 C1orf162 homolog (C3H1orf162), transcript variant X2, mRNA	C3H1orf162
XM_010813868.3	1.5085	3.93736e-08	1.30637e-06	2.84514	PREDICTED: Bos taurus syntaxin 2 (STX2), transcript variant X1, mRNA	STX2
NM_001077847.1	1.50801	1.44913e-09	6.42879e-08	2.84417	Bos taurus STEAP2 metalloreductase (STEAP2), mRNA	STEAP2
XM_005214956.4	1.50667	3.31026e-12	2.42445e-10	2.84153	PREDICTED: Bos taurus Z-DNA binding protein 1 (ZBP1), transcript variant X7, mRNA	ZBP1
XM_024985783.1	1.50644	2.74793e-09	1.15123e-07	2.84109	PREDICTED: Bos taurus transcription factor 7 like 2 (TCF7L2), transcript variant X41, mRNA	TCF7L2
XM_002692270.5	1.50524	5.06463e-12	3.55671e-10	2.83871	PREDICTED: Bos taurus Z-DNA binding protein 1 (ZBP1), transcript variant X1, mRNA	ZBP1
XM_025001165.1	1.50494	3.44796e-12	2.51809e-10	2.83813	PREDICTED: Bos taurus Z-DNA binding protein 1 (ZBP1), transcript variant X6, mRNA	ZBP1
XM_005214212.4	1.50464	2.87175e-10	1.47314e-08	2.83754	PREDICTED: Bos taurus optineurin (OPTN), transcript variant X4, mRNA	OPTN
XM_005214208.4	1.50402	2.22797e-10	1.16508e-08	2.83632	PREDICTED: Bos taurus optineurin (OPTN), transcript variant X1, mRNA	OPTN
XM_015474249.2	1.50279	7.46254e-12	5.0535e-10	2.83391	PREDICTED: Bos taurus Z-DNA binding protein 1 (ZBP1), transcript variant X3, mRNA	ZBP1
XM_005221635.4	1.50167	5.0616e-06	9.52604e-05	2.8317	PREDICTED: Bos taurus cadherin 10 (CDH10), transcript variant X1, mRNA	CDH10
NM_001077918.1	1.50004	1.18617e-15	1.47393e-13	2.8285	Bos taurus BCL2 antagonist/killer 1 (BAK1), mRNA	BAK1
XM_005223326.4	1.49956	1.15156e-09	5.24504e-08	2.82757	PREDICTED: Bos taurus cyclin dependent kinase inhibitor 1A (CDKN1A), transcript variant X1, mRNA	CDKN1A
NM_001206105.1	1.49907	0.000142642	0.0015594	2.8266	Bos taurus kinesin family member 4A (KIF4A), mRNA	KIF4A
XM_005206150.4	1.49748	1.7261e-14	1.82201e-12	2.8235	PREDICTED: Bos taurus nuclear factor, erythroid 2 (NFE2), transcript variant X4, mRNA	NFE2
NM_001076266.2	1.49229	7.26574e-06	0.000128754	2.81334	Bos taurus cadherin 10 (CDH10), mRNA	CDH10
XM_024988141.1	1.49126	0.000130852	0.00144655	2.81134	PREDICTED: Bos taurus kinesin family member 4A (KIF4A), transcript variant X7, mRNA	KIF4A
XR_233988.4	1.49101	6.48419e-16	8.45294e-14	2.81085	PREDICTED: Bos taurus guanylate binding protein 5 (GBP5), transcript variant X2, misc_RNA	GBP5
NM_001098958.2	1.48931	2.58352e-09	1.0868e-07	2.80755	Bos taurus cyclin dependent kinase inhibitor 1A (CDKN1A), mRNA	CDKN1A
XM_003587141.4	1.48925	4.90106e-08	1.59815e-06	2.80742	PREDICTED: Bos taurus syntaxin 2 (STX2), transcript variant X5, mRNA	STX2
XM_005211133.4	1.48639	7.83904e-05	0.000945171	2.80187	PREDICTED: Bos taurus G protein-coupled receptor 31 (GPR31), mRNA	GPR31
XM_015464174.2	1.48533	0.000520279	0.00449472	2.7998	PREDICTED: Bos taurus chromosome 3 C1orf162 homolog (C3H1orf162), transcript variant X3, mRNA	C3H1orf162
NM_001205383.2	1.48452	1.10477e-06	2.50704e-05	2.79825	Bos taurus chromosome 16 C1orf115 homolog (C16H1orf115), mRNA	C16H1orf115
NM_001014923.1	1.48432	2.2164e-14	2.28307e-12	2.79785	Bos taurus nuclear factor, erythroid 2 (NFE2), mRNA	NFE2
XM_024997678.1	1.48376	9.48222e-05	0.00110958	2.79676	PREDICTED: Bos taurus thioredoxin domain containing 16 (TXNDC16), transcript variant X6, mRNA	TXNDC16
NM_001114170.1	1.48233	1.43411e-08	5.17432e-07	2.794	Bos taurus PNKD metallo-beta-lactamase domain containing (PNKD), transcript variant 1, mRNA	PNKD
XM_024985768.1	1.48172	4.42767e-10	2.18587e-08	2.79281	PREDICTED: Bos taurus transcription factor 7 like 2 (TCF7L2), transcript variant X27, mRNA	TCF7L2
XM_024988134.1	1.4798	9.36772e-07	2.17103e-05	2.7891	PREDICTED: Bos taurus StAR related lipid transfer domain containing 8 (STARD8), transcript variant X3, mRNA	STARD8
XM_010811573.3	1.47926	1.51199e-13	1.34386e-11	2.78806	PREDICTED: Bos taurus tyrosine-protein phosphatase non-receptor type substrate 1-like (LOC104973826), transcript variant X1, mRNA	PTPN1
XM_024989440.1	1.47644	0.00408623	0.0227336	2.78262	PREDICTED: Bos taurus kinesin family member 2C (KIF2C), transcript variant X4, mRNA	KIF2C
XM_024985769.1	1.47639	1.04938e-09	4.81388e-08	2.78252	PREDICTED: Bos taurus transcription factor 7 like 2 (TCF7L2), transcript variant X28, mRNA	TCF7L2
XM_005211807.4	1.47549	8.8748e-05	0.00104916	2.78078	PREDICTED: Bos taurus DLG associated protein 5 (DLGAP5), transcript variant X2, mRNA	DLGAP5
NM_001034040.2	1.47485	1.27196e-24	3.57792e-22	2.77955	Bos taurus proteasome 20S subunit beta 10 (PSMB10), mRNA	PSMB10
XM_005226084.4	1.47434	0.000333124	0.00313786	2.77856	PREDICTED: Bos taurus neuregulin 1 (NRG1), transcript variant X11, mRNA	NRG1
NM_001102517.1	1.4737	1.18916e-06	2.67835e-05	2.77734	Bos taurus StAR related lipid transfer domain containing 8 (STARD8), mRNA	STARD8
XM_024985777.1	1.47298	5.60289e-09	2.18795e-07	2.77596	PREDICTED: Bos taurus transcription factor 7 like 2 (TCF7L2), transcript variant X35, mRNA	TCF7L2
XM_024988137.1	1.47241	0.000173989	0.00184494	2.77484	PREDICTED: Bos taurus kinesin family member 4A (KIF4A), transcript variant X1, mRNA	KIF4A
XM_024988138.1	1.47241	0.000173989	0.00184494	2.77484	PREDICTED: Bos taurus kinesin family member 4A (KIF4A), transcript variant X2, mRNA	KIF4A
XM_005228028.4	1.47241	0.000173989	0.00184494	2.77484	PREDICTED: Bos taurus kinesin family member 4A (KIF4A), transcript variant X3, mRNA	KIF4A
XM_005228029.4	1.47241	0.000173989	0.00184494	2.77484	PREDICTED: Bos taurus kinesin family member 4A (KIF4A), transcript variant X4, mRNA	KIF4A
XM_024985774.1	1.47072	9.14504e-09	3.47573e-07	2.77161	PREDICTED: Bos taurus transcription factor 7 like 2 (TCF7L2), transcript variant X32, mRNA	TCF7L2
NM_001035492.2	1.46932	3.24581e-11	1.97585e-09	2.76892	Bos taurus stress induced phosphoprotein 1 (STIP1), mRNA	STIP1
XR_003034766.1	1.46921	0.00928937	0.0424805	2.76871	PREDICTED: Bos taurus neuronal differentiation 4 (NEUROD4), transcript variant X4, misc_RNA	NEUROD4
XM_024997677.1	1.46844	0.000293244	0.0028283	2.76723	PREDICTED: Bos taurus thioredoxin domain containing 16 (TXNDC16), transcript variant X5, mRNA	TXNDC16
XM_024990086.1	1.46609	1.11741e-05	0.000184713	2.76273	PREDICTED: Bos taurus guanylate-binding protein 7-like (LOC112445995), mRNA	GBP7
XM_025000708.1	1.46555	3.09638e-10	1.57261e-08	2.76168	PREDICTED: Bos taurus optineurin (OPTN), transcript variant X2, mRNA	OPTN
XM_025000697.1	1.46384	3.78704e-20	7.23423e-18	2.75841	PREDICTED: Bos taurus signal transducer and activator of transcription 1 (STAT1), transcript variant X4, mRNA	STAT1
XM_024985766.1	1.46336	1.256e-09	5.66029e-08	2.7575	PREDICTED: Bos taurus transcription factor 7 like 2 (TCF7L2), transcript variant X25, mRNA	TCF7L2
XM_005214211.4	1.46326	4.67992e-10	2.29052e-08	2.75731	PREDICTED: Bos taurus optineurin (OPTN), transcript variant X3, mRNA	OPTN
XM_024985781.1	1.46151	2.73677e-08	9.32194e-07	2.75396	PREDICTED: Bos taurus transcription factor 7 like 2 (TCF7L2), transcript variant X39, mRNA	TCF7L2
NM_001205727.1	1.46066	2.6022e-20	5.06539e-18	2.75235	Bos taurus pyruvate kinase M1/2 (PKM), mRNA	PKM
XR_809071.1	1.46044	2.42282e-20	4.75235e-18	2.75192	PREDICTED: Bos taurus pyruvate kinase M1/2 (PKM), transcript variant X2, misc_RNA	PKM
XM_024985767.1	1.45781	1.91697e-09	8.20562e-08	2.74692	PREDICTED: Bos taurus transcription factor 7 like 2 (TCF7L2), transcript variant X26, mRNA	TCF7L2
NM_001143739.1	1.4568	5.02842e-09	1.98699e-07	2.74499	Bos taurus transcription factor 7 like 2 (TCF7L2), mRNA	TCF7L2
XM_024988132.1	1.45585	1.92536e-06	4.08829e-05	2.74318	PREDICTED: Bos taurus StAR related lipid transfer domain containing 8 (STARD8), transcript variant X1, mRNA	STARD8
XM_024988133.1	1.45585	1.92536e-06	4.08829e-05	2.74318	PREDICTED: Bos taurus StAR related lipid transfer domain containing 8 (STARD8), transcript variant X2, mRNA	STARD8
NM_001040606.1	1.4547	4.41885e-08	1.45575e-06	2.741	Bos taurus 2',5'-oligoadenylate synthetase 1, 40/46kDa (OAS1Y), mRNA	OAS1
XM_025000682.1	1.4537	2.04479e-20	4.02627e-18	2.7391	PREDICTED: Bos taurus signal transducer and activator of transcription 1 (STAT1), transcript variant X2, mRNA	STAT1
XM_005202570.4	1.45297	1.88673e-20	3.72939e-18	2.73771	PREDICTED: Bos taurus signal transducer and activator of transcription 1 (STAT1), transcript variant X1, mRNA	STAT1
XM_005211310.2	1.45115	1.1475e-19	2.09062e-17	2.73426	PREDICTED: Bos taurus pyruvate kinase M1/2 (PKM), transcript variant X1, mRNA	PKM
NM_001192834.1	1.44939	0.000564463	0.00479073	2.73093	Bos taurus ETS variant 5 (ETV5), mRNA	ETV5
XM_005201537.4	1.44939	0.000564463	0.00479073	2.73093	PREDICTED: Bos taurus ETS variant 5 (ETV5), transcript variant X1, mRNA	ETV5
XR_003034770.1	1.44935	0.00902668	0.04158	2.73084	PREDICTED: Bos taurus neuronal differentiation 4 (NEUROD4), transcript variant X8, misc_RNA	NEUROD4
XM_005218447.4	1.44878	1.30153e-23	3.41701e-21	2.72977	PREDICTED: Bos taurus proteasome subunit beta 10 (PSMB10), transcript variant X2, mRNA	PSMB10
XM_024981353.1	1.44751	2.48128e-10	1.28964e-08	2.72737	PREDICTED: Bos taurus CD180 molecule (CD180), transcript variant X3, mRNA	CD180
XM_024985780.1	1.44712	5.11725e-08	1.65704e-06	2.72663	PREDICTED: Bos taurus transcription factor 7 like 2 (TCF7L2), transcript variant X38, mRNA	TCF7L2
XM_024988139.1	1.44623	0.000240761	0.00241067	2.72496	PREDICTED: Bos taurus kinesin family member 4A (KIF4A), transcript variant X5, mRNA	KIF4A
XM_024988140.1	1.44623	0.000240761	0.00241067	2.72496	PREDICTED: Bos taurus kinesin family member 4A (KIF4A), transcript variant X6, mRNA	KIF4A
XM_024981381.1	1.44462	1.38991e-05	0.000222502	2.72191	PREDICTED: Bos taurus cadherin 10 (CDH10), transcript variant X2, mRNA	CDH10
XM_024985779.1	1.44349	6.60821e-08	2.09738e-06	2.71978	PREDICTED: Bos taurus transcription factor 7 like 2 (TCF7L2), transcript variant X37, mRNA	TCF7L2
XM_024985773.1	1.44303	3.20327e-08	1.0796e-06	2.7189	PREDICTED: Bos taurus transcription factor 7 like 2 (TCF7L2), transcript variant X31, mRNA	TCF7L2
NM_001038028.1	1.44257	0.00269413	0.0164354	2.71804	Bos taurus aurora kinase A (AURKA), mRNA	AURKA
XR_003030587.1	1.44195	8.05048e-14	7.43943e-12	2.71687	PREDICTED: Bos taurus solute carrier family 25 member 19 (SLC25A19), transcript variant X5, misc_RNA	SLC25A19
XM_024991888.1	1.44173	2.06492e-07	5.7957e-06	2.71647	PREDICTED: Bos taurus RAB3A interacting protein (RAB3IP), transcript variant X4, mRNA	RAB3IP
NM_001105473.2	1.44027	1.77278e-12	1.35257e-10	2.71371	Bos taurus stomatin (STOM), mRNA	STOM
NM_001034315.1	1.43851	2.38662e-14	2.42909e-12	2.71041	Bos taurus adenosylhomocysteinase (AHCY), mRNA	AHCY
XM_025001090.1	1.43832	7.37689e-15	8.39245e-13	2.71005	PREDICTED: Bos taurus tyrosine-protein phosphatase non-receptor type substrate 1-like (LOC104973826), transcript variant X2, mRNA	PTPN1
NM_001098975.1	1.43656	0.000668624	0.00549001	2.70675	Bos taurus transmembrane protein 51 (TMEM51), mRNA	TMEM51
XM_003587140.4	1.43415	2.02424e-10	1.06397e-08	2.70224	PREDICTED: Bos taurus syntaxin 2 (STX2), transcript variant X3, mRNA	STX2
XM_024994534.1	1.43412	4.50707e-12	3.20472e-10	2.70216	PREDICTED: Bos taurus lamin B1 (LMNB1), transcript variant X1, mRNA	LMNB1
NM_001103295.1	1.43323	4.1237e-12	2.95263e-10	2.70051	Bos taurus lamin B1 (LMNB1), mRNA	LMNB1
XM_010804748.3	1.43175	0.0019493	0.012786	2.69774	PREDICTED: Bos taurus E2F transcription factor 7 (E2F7), transcript variant X2, mRNA	E2F7
XM_024993389.1	1.43122	1.36874e-12	1.05531e-10	2.69675	PREDICTED: Bos taurus RNA binding motif protein 47 (RBM47), transcript variant X22, mRNA	RBM47
NM_001015665.1	1.43102	0.00217162	0.0139199	2.69637	Bos taurus cyclin E2 (CCNE2), mRNA	CCNE2
NM_001191308.2	1.43088	6.91199e-20	1.29146e-17	2.69611	Bos taurus kynureninase (KYNU), mRNA	KYNU
NM_001206853.1	1.43045	0.000172336	0.00183273	2.69531	Bos taurus sterile alpha motif domain containing 4A (SAMD4A), mRNA	SAMD4A
XM_010804747.3	1.42839	0.00207921	0.0134644	2.69147	PREDICTED: Bos taurus E2F transcription factor 7 (E2F7), transcript variant X1, mRNA	E2F7
XM_024986653.1	1.42648	0.000192473	0.00201218	2.6879	PREDICTED: Bos taurus ret proto-oncogene (RET), transcript variant X2, mRNA	RET
XM_024993208.1	1.42629	2.45323e-17	3.6194e-15	2.68755	PREDICTED: Bos taurus annexin A3 (ANXA3), transcript variant X4, mRNA	ANXA3
XM_015459061.2	1.42563	4.7371e-11	2.80365e-09	2.68631	PREDICTED: Bos taurus CD180 molecule (CD180), transcript variant X2, mRNA	CD180
XM_024993207.1	1.42531	4.62748e-18	7.35726e-16	2.68572	PREDICTED: Bos taurus annexin A3 (ANXA3), transcript variant X3, mRNA	ANXA3
XM_005204289.4	1.42505	1.75076e-13	1.54802e-11	2.68525	PREDICTED: Bos taurus guanylate binding protein 5 (GBP5), transcript variant X3, mRNA	GBP5
XM_005202573.4	1.42505	1.37433e-20	2.77003e-18	2.68523	PREDICTED: Bos taurus signal transducer and activator of transcription 1 (STAT1), transcript variant X3, mRNA	STAT1
XM_005208151.2	1.42453	4.80318e-18	7.58947e-16	2.68426	PREDICTED: Bos taurus annexin A3 (ANXA3), transcript variant X2, mRNA	ANXA3
XM_024989605.1	1.4239	4.90032e-05	0.000643097	2.6831	PREDICTED: Bos taurus CTTNBP2 N-terminal like (CTTNBP2NL), transcript variant X2, mRNA	CTTNBP2NL
XR_001494227.2	1.4232	1.45078e-14	1.57025e-12	2.68179	PREDICTED: Bos taurus uncharacterized LOC104971270 (LOC104971270), transcript variant X1, ncRNA	LOC104971270
XM_025001683.1	1.42319	0.00225758	0.0143218	2.68178	PREDICTED: Bos taurus cyclin E2 (CCNE2), transcript variant X1, mRNA	CCNE2
NM_174730.2	1.42251	3.89053e-10	1.93562e-08	2.68051	Bos taurus PYD and CARD domain containing (PYCARD), mRNA	PYCARD
XM_024986652.1	1.42126	0.000188242	0.00197238	2.67819	PREDICTED: Bos taurus ret proto-oncogene (RET), transcript variant X1, mRNA	RET
XM_024991887.1	1.4212	4.35759e-07	1.11599e-05	2.67808	PREDICTED: Bos taurus RAB3A interacting protein (RAB3IP), transcript variant X3, mRNA	RAB3IP
NM_001035325.1	1.4194	1.87392e-17	2.81335e-15	2.67475	Bos taurus annexin A3 (ANXA3), mRNA	ANXA3
XM_024985776.1	1.4186	1.21956e-07	3.62364e-06	2.67327	PREDICTED: Bos taurus transcription factor 7 like 2 (TCF7L2), transcript variant X34, mRNA	TCF7L2
XM_005207887.4	1.41797	8.59928e-13	6.90769e-11	2.67208	PREDICTED: Bos taurus RNA binding motif protein 47 (RBM47), transcript variant X13, mRNA	RBM47
XM_005226085.4	1.41752	0.000505354	0.0043943	2.67126	PREDICTED: Bos taurus neuregulin 1 (NRG1), transcript variant X12, mRNA	NRG1
XM_005206455.4	1.41659	1.05048e-06	2.40194e-05	2.66953	PREDICTED: Bos taurus RAB3A interacting protein (RAB3IP), transcript variant X1, mRNA	RAB3IP
XR_003033393.1	1.41521	9.15071e-05	0.00107868	2.66698	PREDICTED: Bos taurus StAR related lipid transfer domain containing 8 (STARD8), transcript variant X4, misc_RNA	STARD8
XM_005207888.4	1.41491	1.25305e-12	9.71971e-11	2.66643	PREDICTED: Bos taurus RNA binding motif protein 47 (RBM47), transcript variant X14, mRNA	RBM47
XM_024989606.1	1.41307	6.31523e-05	0.000793589	2.66303	PREDICTED: Bos taurus CTTNBP2 N-terminal like (CTTNBP2NL), transcript variant X4, mRNA	CTTNBP2NL
NM_001080214.1	1.41054	1.1692e-06	2.64002e-05	2.65837	Bos taurus ETS proto-oncogene 2, transcription factor (ETS2), mRNA	ETS2
XM_005207889.4	1.41038	8.60847e-13	6.90769e-11	2.65807	PREDICTED: Bos taurus RNA binding motif protein 47 (RBM47), transcript variant X15, mRNA	RBM47
XM_024990977.1	1.40862	3.5826e-14	3.5069e-12	2.65483	PREDICTED: Bos taurus B cell CLL/lymphoma 6 (BCL6), transcript variant X3, mRNA	BCL6
XM_005204156.4	1.40772	7.44661e-05	0.000907472	2.65317	PREDICTED: Bos taurus CTTNBP2 N-terminal like (CTTNBP2NL), transcript variant X3, mRNA	CTTNBP2NL
NM_001206450.1	1.40719	8.73044e-16	1.10359e-13	2.6522	Bos taurus B cell CLL/lymphoma 6 (BCL6), mRNA	BCL6
NM_001076168.1	1.4071	4.71109e-11	2.79148e-09	2.65203	Bos taurus CD180 molecule (CD180), mRNA	CD180
XM_024993392.1	1.40689	3.07719e-12	2.26671e-10	2.65165	PREDICTED: Bos taurus RNA binding motif protein 47 (RBM47), transcript variant X26, mRNA	RBM47
XM_024989438.1	1.40683	0.00714098	0.0347413	2.65153	PREDICTED: Bos taurus kinesin family member 2C (KIF2C), transcript variant X2, mRNA	KIF2C
XM_024981351.1	1.4067	4.01272e-11	2.41968e-09	2.65129	PREDICTED: Bos taurus CD180 molecule (CD180), transcript variant X1, mRNA	CD180
XM_005201513.4	1.40652	8.0437e-16	1.02437e-13	2.65097	PREDICTED: Bos taurus B cell CLL/lymphoma 6 (BCL6), transcript variant X1, mRNA	BCL6
XM_010806080.3	1.40547	2.63597e-12	1.97005e-10	2.64903	PREDICTED: Bos taurus RNA binding motif protein 47 (RBM47), transcript variant X12, mRNA	RBM47
XM_024993393.1	1.4051	2.0903e-12	1.58537e-10	2.64837	PREDICTED: Bos taurus RNA binding motif protein 47 (RBM47), transcript variant X27, mRNA	RBM47
XM_024993384.1	1.40425	1.72819e-12	1.32052e-10	2.64679	PREDICTED: Bos taurus RNA binding motif protein 47 (RBM47), transcript variant X16, mRNA	RBM47
XM_005204154.4	1.40381	7.92284e-05	0.00095303	2.64599	PREDICTED: Bos taurus CTTNBP2 N-terminal like (CTTNBP2NL), transcript variant X1, mRNA	CTTNBP2NL
XM_024985591.1	1.40278	0.00494054	0.0263547	2.64411	PREDICTED: Bos taurus myoferlin (MYOF), transcript variant X4, mRNA	MYOF
XM_024990969.1	1.40259	8.56745e-16	1.08567e-13	2.64376	PREDICTED: Bos taurus B cell CLL/lymphoma 6 (BCL6), transcript variant X2, mRNA	BCL6
XM_024993388.1	1.40232	2.29387e-12	1.73207e-10	2.64326	PREDICTED: Bos taurus RNA binding motif protein 47 (RBM47), transcript variant X21, mRNA	RBM47
XM_024985588.1	1.40224	0.00490134	0.0261843	2.64311	PREDICTED: Bos taurus myoferlin (MYOF), transcript variant X2, mRNA	MYOF
NM_001193212.2	1.40216	0.00528951	0.0277958	2.64297	Bos taurus myoferlin (MYOF), mRNA	MYOF
XM_015471603.2	1.40207	1.4303e-12	1.09915e-10	2.6428	PREDICTED: Bos taurus RNA binding motif protein 47 (RBM47), transcript variant X18, mRNA	RBM47
NM_174175.3	1.40203	1.05359e-19	1.94023e-17	2.64274	Bos taurus seryl-tRNA synthetase 1 (SARS1), mRNA	SARS
NM_001035323.1	1.40175	4.45997e-05	0.000593678	2.64221	Bos taurus stromal cell derived factor 2 like 1 (SDF2L1), mRNA	SDF2L1
NM_001007815.1	1.40162	2.61877e-10	1.34877e-08	2.64199	Bos taurus microsomal glutathione S-transferase 1 (MGST1), mRNA	MGST1
XM_005206974.3	1.40093	3.46978e-12	2.53042e-10	2.64071	PREDICTED: Bos taurus microsomal glutathione S-transferase 1 (MGST1), transcript variant X1, mRNA	MGST1
XM_024991890.1	1.40082	1.56034e-06	3.41228e-05	2.64051	PREDICTED: Bos taurus RAB3A interacting protein (RAB3IP), transcript variant X10, mRNA	RAB3IP
XM_024985587.1	1.40065	0.00499628	0.0265888	2.6402	PREDICTED: Bos taurus myoferlin (MYOF), transcript variant X1, mRNA	MYOF
XM_005225523.4	1.4002	0.0061007	0.0308591	2.63938	PREDICTED: Bos taurus myoferlin (MYOF), transcript variant X5, mRNA	MYOF
XM_024985589.1	1.40019	0.00505306	0.0268213	2.63936	PREDICTED: Bos taurus myoferlin (MYOF), transcript variant X3, mRNA	MYOF
XM_024981383.1	1.40008	3.20669e-05	0.000447809	2.63916	PREDICTED: Bos taurus cadherin 10 (CDH10), transcript variant X4, mRNA	CDH10
XM_024990053.1	1.39846	7.17646e-16	9.21712e-14	2.6362	PREDICTED: Bos taurus ATPase Na+/K+ transporting subunit beta 3 (ATP1B3), transcript variant X1, mRNA	ATP1B3
NM_174601.2	1.39829	0.00496196	0.0264447	2.6359	Bos taurus solute carrier family 1 member 5 (SLC1A5), mRNA	SLC1A5
XM_005206457.4	1.39804	9.0765e-07	2.11118e-05	2.63544	PREDICTED: Bos taurus RAB3A interacting protein (RAB3IP), transcript variant X5, mRNA	RAB3IP
XM_025000255.1	1.39621	2.55111e-10	1.3179e-08	2.63209	PREDICTED: Bos taurus adenosine deaminase (ADA), transcript variant X1, mRNA	ADA
XM_024993387.1	1.39599	2.98089e-12	2.2053e-10	2.63169	PREDICTED: Bos taurus RNA binding motif protein 47 (RBM47), transcript variant X20, mRNA	RBM47
XM_015475262.2	1.39593	1.49325e-20	2.98622e-18	2.63158	PREDICTED: Bos taurus kynureninase (KYNU), transcript variant X1, mRNA	KYNU
XM_024998565.1	1.3956	0.000813362	0.00640616	2.63097	PREDICTED: Bos taurus cytotoxic T-lymphocyte associated protein 4 (CTLA4), transcript variant X2, mRNA	CTLA4
NM_001038214.1	1.3954	8.09885e-10	3.78649e-08	2.63062	Bos taurus src kinase associated phosphoprotein 2 (SKAP2), mRNA	SKAP2
NM_001077996.1	1.39499	1.6497e-05	0.000256941	2.62987	Bos taurus spartin (SPART), mRNA	SPART
XM_002693029.5	1.39499	0.000169937	0.00181098	2.62986	PREDICTED: Bos taurus out at first homolog (OAF), mRNA	OAF
XM_005213641.4	1.39467	2.89201e-06	5.86363e-05	2.62929	PREDICTED: Bos taurus spartin (SPART), transcript variant X1, mRNA	SPART
XM_005213642.3	1.39467	2.89201e-06	5.86363e-05	2.62929	PREDICTED: Bos taurus spartin (SPART), transcript variant X3, mRNA	SPART
NM_001075755.2	1.39458	9.00728e-15	1.00903e-12	2.62913	Bos taurus methylenetetrahydrofolate dehydrogenase (NADP+ dependent) 2, methenyltetrahydrofolate cyclohydrolase (MTHFD2), mRNA; nuclear gene for mitochondrial product	MTHFD2
XM_025001684.1	1.39454	0.00286438	0.017252	2.62905	PREDICTED: Bos taurus cyclin E2 (CCNE2), transcript variant X2, mRNAPREDICTED: Bos taurus cyclin E2 (CCNE2), transcript variant X2, mRNA	CCNE2
NM_001046347.2	1.39362	4.12869e-06	8.02461e-05	2.62736	Bos taurus RAB3A interacting protein (RAB3IP), mRNA	RAB3IP
NM_001083516.1	1.39323	0.00150751	0.0104789	2.62666	Bos taurus NADH:ubiquinone oxidoreductase complex assembly factor 4 (NDUFAF4), mRNA	NDUFAF4
XM_024985318.1	1.39321	1.97062e-11	1.25324e-09	2.62663	PREDICTED: Bos taurus matrix metallopeptidase 25 (MMP25), transcript variant X2, mRNA	MMP25
NM_001076822.2	1.38996	0.000163822	0.00175644	2.62072	Bos taurus DLG associated protein 5 (DLGAP5), mRNA	DLGAP5
XM_010810718.3	1.38951	3.08531e-06	6.19665e-05	2.61991	PREDICTED: Bos taurus spartin (SPART), transcript variant X2, mRNA	SPART
XM_015471600.2	1.38945	2.72347e-12	2.03248e-10	2.61978	PREDICTED: Bos taurus RNA binding motif protein 47 (RBM47), transcript variant X8, mRNA	RBM47
XM_005206456.4	1.38925	2.22467e-06	4.62788e-05	2.61943	PREDICTED: Bos taurus RAB3A interacting protein (RAB3IP), transcript variant X2, mRNA	RAB3IP
XM_010810412.3	1.38879	2.12303e-10	1.11361e-08	2.61859	PREDICTED: Bos taurus solute carrier family 2 member 6 (SLC2A6), transcript variant X2, mRNA	SLC2A6
NM_001035040.2	1.38874	1.09627e-08	4.06987e-07	2.6185	Bos taurus RAB19, member RAS oncogene family (RAB19), mRNA	RAB19
XM_005213643.4	1.38786	1.90984e-05	0.000291341	2.61691	PREDICTED: Bos taurus spartin (SPART), transcript variant X4, mRNA	SPART
XM_024993394.1	1.38688	4.84798e-12	3.43282e-10	2.61513	PREDICTED: Bos taurus RNA binding motif protein 47 (RBM47), transcript variant X28, mRNA	RBM47
XM_002690949.6	1.38649	2.55801e-08	8.7801e-07	2.61442	PREDICTED: Bos taurus GTP cyclohydrolase 1 (GCH1), transcript variant X1, mRNA	GCH1
XM_024993386.1	1.38522	4.02732e-12	2.89577e-10	2.61211	PREDICTED: Bos taurus RNA binding motif protein 47 (RBM47), transcript variant X19, mRNA	RBM47
XM_005206458.4	1.38419	3.20304e-06	6.40795e-05	2.61025	PREDICTED: Bos taurus RAB3A interacting protein (RAB3IP), transcript variant X6, mRNA	RAB3IP
NM_001101112.1	1.38395	3.96332e-18	6.36057e-16	2.60982	Bos taurus proline-serine-threonine phosphatase interacting protein 2 (PSTPIP2), mRNA	PSTPIP2
XM_010806078.3	1.38339	3.52153e-12	2.55723e-10	2.60881	PREDICTED: Bos taurus RNA binding motif protein 47 (RBM47), transcript variant X7, mRNA	RBM47
XM_024993391.1	1.38294	4.13209e-12	2.9545e-10	2.60799	PREDICTED: Bos taurus RNA binding motif protein 47 (RBM47), transcript variant X25, mRNA	RBM47
XM_024991889.1	1.38039	3.51358e-06	6.96391e-05	2.60338	PREDICTED: Bos taurus RAB3A interacting protein (RAB3IP), transcript variant X9, mRNA	RAB3IP
NM_001045887.1	1.37939	3.09944e-17	4.5336e-15	2.60158	Bos taurus solute carrier family 25 member 19 (SLC25A19), mRNA; nuclear gene for mitochondrial product	SLC25A19
XM_005221149.4	1.37827	1.13292e-17	1.71597e-15	2.59956	PREDICTED: Bos taurus solute carrier family 25 member 19 (SLC25A19), transcript variant X1, mRNA	SLC25A19
XM_024979721.1	1.37744	1.08039e-17	1.64614e-15	2.59807	PREDICTED: Bos taurus solute carrier family 25 member 19 (SLC25A19), transcript variant X2, mRNA	SLC25A19
XM_005211806.4	1.37681	0.000229738	0.00232073	2.59694	PREDICTED: Bos taurus DLG associated protein 5 (DLGAP5), transcript variant X1, mRNA	DLGAP5
XM_005223241.4	1.37643	3.03479e-21	6.39367e-19	2.59625	PREDICTED: Bos taurus BCL2 antagonist/killer 1 (BAK1), transcript variant X1, mRNA	BAK1
NM_001034421.2	1.37628	5.86568e-12	4.06902e-10	2.59598	Bos taurus RAB5 interacting factor (RAB5IF), mRNA	RAB5IF
XM_024993383.1	1.3757	3.60894e-12	2.61329e-10	2.59494	PREDICTED: Bos taurus RNA binding motif protein 47 (RBM47), transcript variant X11, mRNA	RBM47
XM_015471601.2	1.37552	2.53447e-12	1.89974e-10	2.59462	PREDICTED: Bos taurus RNA binding motif protein 47 (RBM47), transcript variant X6, mRNA	RBM47
NM_001040488.2	1.37461	1.13422e-07	3.40766e-06	2.59297	Bos taurus NADH:ubiquinone oxidoreductase subunit AB1 (NDUFAB1), mRNA; nuclear gene for mitochondrial product	NDUFAB1
XM_005224178.4	1.37417	1.38165e-17	2.0804e-15	2.59219	PREDICTED: Bos taurus proline-serine-threonine phosphatase interacting protein 2 (PSTPIP2), transcript variant X1, mRNA	PSTPIP2
XM_005207885.4	1.37384	4.57383e-12	3.24767e-10	2.5916	PREDICTED: Bos taurus RNA binding motif protein 47 (RBM47), transcript variant X5, mRNA	RBM47
NM_001082471.2	1.3726	2.17017e-10	1.13717e-08	2.58937	Bos taurus BAG cochaperone 3 (BAG3), mRNA	BAG3
XM_010806077.2	1.37253	4.2672e-13	3.57544e-11	2.58925	PREDICTED: Bos taurus RNA binding motif protein 47 (RBM47), transcript variant X3, mRNA	RBM47
NM_001035393.2	1.37242	6.61984e-16	8.57981e-14	2.58904	Bos taurus ATPase Na+/K+ transporting subunit beta 3 (ATP1B3), mRNA	ATP1B3
XM_024993385.1	1.36972	7.5991e-12	5.12564e-10	2.5842	PREDICTED: Bos taurus RNA binding motif protein 47 (RBM47), transcript variant X17, mRNA	RBM47
XM_024979722.1	1.36935	2.73499e-17	4.02349e-15	2.58354	PREDICTED: Bos taurus solute carrier family 25 member 19 (SLC25A19), transcript variant X3, mRNA	SLC25A19
NM_001206034.1	1.36822	5.40721e-12	3.77142e-10	2.58152	Bos taurus RNA binding motif protein 47 (RBM47), mRNA	RBM47
XM_024993382.1	1.36796	5.35217e-12	3.73812e-10	2.58106	PREDICTED: Bos taurus RNA binding motif protein 47 (RBM47), transcript variant X10, mRNA	RBM47
XM_010809839.2	1.36785	0.00466161	0.025205	2.58085	PREDICTED: Bos taurus interleukin 18 receptor accessory protein (IL18RAP), mRNA	IL18RAP
XM_015473212.2	1.3676	2.93821e-08	9.94851e-07	2.58041	PREDICTED: Bos taurus GTP cyclohydrolase 1 (GCH1), transcript variant X2, mRNA	GCH1
NM_001046191.1	1.36566	1.27906e-09	5.74905e-08	2.57694	Bos taurus cysteine rich with EGF like domains 2 (CRELD2), mRNA	CRELD2
NM_173887.2	1.36475	9.99208e-10	4.60022e-08	2.57532	Bos taurus adenosine deaminase (ADA), mRNA	ADA
XM_024979724.1	1.36412	3.44419e-17	5.00925e-15	2.5742	PREDICTED: Bos taurus solute carrier family 25 member 19 (SLC25A19), transcript variant X4, mRNA	SLC25A19
XR_003034581.1	1.36409	1.49167e-06	3.2761e-05	2.57413	PREDICTED: Bos taurus RAB3A interacting protein (RAB3IP), transcript variant X8, misc_RNA	RAB3IP
XM_024993819.1	1.36339	3.1466e-11	1.91774e-09	2.5729	PREDICTED: Bos taurus peptidylglycine alpha-amidating monooxygenase (PAM), transcript variant X10, mRNA	PAM
XM_024993381.1	1.36306	6.10923e-12	4.22081e-10	2.5723	PREDICTED: Bos taurus RNA binding motif protein 47 (RBM47), transcript variant X9, mRNA	RBM47
XM_024997400.1	1.3626	1.15055e-15	1.43315e-13	2.57149	PREDICTED: Bos taurus proteasome activator subunit 2 (PSME2), transcript variant X1, mRNA	PSME2
NM_001034208.2	1.36209	1.30995e-07	3.84534e-06	2.57058	Bos taurus reactive intermediate imine deaminase A homolog (RIDA), mRNA	RIDA
XM_024994801.1	1.36134	0.00433586	0.0238093	2.56924	PREDICTED: Bos taurus bone marrow stromal antigen 2-like (LOC112441507), transcript variant X1, mRNA	BST2L
XM_024994803.1	1.36134	0.00433586	0.0238093	2.56924	PREDICTED: Bos taurus bone marrow stromal antigen 2-like (LOC112441507), transcript variant X2, mRNA	BST2L
XM_024993820.1	1.3612	4.14546e-11	2.49092e-09	2.56898	PREDICTED: Bos taurus peptidylglycine alpha-amidating monooxygenase (PAM), transcript variant X11, mRNA	PAM
XM_002697991.6	1.36099	3.50063e-07	9.19051e-06	2.56862	PREDICTED: Bos taurus immunoglobulin superfamily member 6 (IGSF6), mRNA	IGSF6
XM_024993390.1	1.35854	9.48696e-12	6.21876e-10	2.56426	PREDICTED: Bos taurus RNA binding motif protein 47 (RBM47), transcript variant X23, mRNA	RBM47
XM_015459725.2	1.35821	1.47652e-20	2.96432e-18	2.56367	PREDICTED: Bos taurus BCL2 antagonist/killer 1 (BAK1), transcript variant X2, mRNA	BAK1
XM_024995888.1	1.35805	8.03699e-10	3.761e-08	2.56339	PREDICTED: Bos taurus programmed cell death 1 ligand 2 (PDCD1LG2), transcript variant X7, mRNA	PDCD1LG2
XM_005207883.4	1.3573	8.10999e-12	5.40613e-10	2.56205	PREDICTED: Bos taurus RNA binding motif protein 47 (RBM47), transcript variant X1, mRNA	RBM47
NM_001037100.3	1.35553	2.85354e-13	2.43884e-11	2.55891	Bos taurus BCL2 related protein A1 (BCL2A1), mRNA	BCL2A1
XM_024993379.1	1.35504	6.28248e-12	4.32882e-10	2.55803	PREDICTED: Bos taurus RNA binding motif protein 47 (RBM47), transcript variant X2, mRNA	RBM47
XM_005226739.3	1.35474	5.43158e-10	2.63324e-08	2.55751	PREDICTED: Bos taurus lactate dehydrogenase A (LDHA), transcript variant X2, mRNA	LDHA
XM_015471605.2	1.35458	7.29834e-12	4.94886e-10	2.55722	PREDICTED: Bos taurus RNA binding motif protein 47 (RBM47), transcript variant X24, mRNA	RBM47
XR_806676.3	1.35241	6.32275e-06	0.000114703	2.55338	PREDICTED: Bos taurus RAB3A interacting protein (RAB3IP), transcript variant X7, misc_RNA	RAB3IP
NM_174099.2	1.35179	7.69405e-10	3.62038e-08	2.55228	Bos taurus lactate dehydrogenase A (LDHA), mRNA	LDHA
XM_002694458.6	1.35163	1.16465e-10	6.2895e-09	2.552	PREDICTED: Bos taurus syntaxin 2 (STX2), transcript variant X2, mRNA	STX2
NM_001035108.1	1.35101	3.57182e-15	4.29248e-13	2.5509	Bos taurus carnosine dipeptidase 2 (CNDP2), mRNA	CNDP2
NM_001014889.1	1.35066	5.49413e-16	7.26802e-14	2.55029	Bos taurus proteasome activator subunit 2 (PSME2), mRNA	PSME2
XM_010803302.3	1.34939	6.80586e-11	3.86281e-09	2.54804	PREDICTED: Bos taurus guanylate binding protein 5 (GBP5), transcript variant X4, mRNA	GBP5
XM_024983575.1	1.34886	2.91062e-21	6.15742e-19	2.54711	PREDICTED: Bos taurus BCL2 antagonist/killer 1 (BAK1), transcript variant X4, mRNA	BAK1
XM_005203613.1	1.34874	0.000273085	0.00266703	2.5469	PREDICTED: Bos taurus S100 calcium binding protein A12 (S100A12), transcript variant X2, mRNA	S100A12
XM_010820867.2	1.34851	1.33729e-09	5.97404e-08	2.54649	PREDICTED: Bos taurus lactate dehydrogenase A (LDHA), transcript variant X1, mRNA	LDHA
XM_024983574.1	1.34782	7.44032e-21	1.53592e-18	2.54527	PREDICTED: Bos taurus BCL2 antagonist/killer 1 (BAK1), transcript variant X3, mRNA	BAK1
NM_001003901.1	1.34683	3.04165e-10	1.54635e-08	2.54353	Bos taurus dynein light chain LC8-type 1 (DYNLL1), mRNA	DYNLL1
XM_024993380.1	1.34639	1.02321e-11	6.69005e-10	2.54275	PREDICTED: Bos taurus RNA binding motif protein 47 (RBM47), transcript variant X4, mRNA	RBM47
XM_005203612.2	1.34589	0.000272059	0.00266006	2.54187	PREDICTED: Bos taurus S100 calcium binding protein A12 (S100A12), transcript variant X1, mRNA	S100A12
NM_001080256.1	1.34488	3.86238e-10	1.92349e-08	2.5401	Bos taurus solute carrier family 2 member 6 (SLC2A6), mRNA	SLC2A6
XM_002697964.5	1.34474	6.57376e-05	0.000819239	2.53985	PREDICTED: Bos taurus suppressor of cytokine signaling 1 (SOCS1), mRNA	SOCS1
XM_005223926.3	1.34454	3.14503e-15	3.80638e-13	2.5395	PREDICTED: Bos taurus carnosine dipeptidase 2 (CNDP2), transcript variant X1, mRNA	CNDP2
XM_024994805.1	1.34273	0.00534244	0.027993	2.53631	PREDICTED: Bos taurus bone marrow stromal antigen 2-like (LOC112441507), transcript variant X4, mRNA	BST2L
NM_001193197.2	1.3419	4.23283e-06	8.19167e-05	2.53485	Bos taurus tripartite motif containing 47 (TRIM47), mRNA	TRIM47
XR_003031749.1	1.34022	6.95369e-07	1.68239e-05	2.53189	PREDICTED: Bos taurus uncharacterized LOC112443415 (LOC112443415), ncRNA	LOC112443415
XM_005213244.4	1.33938	3.3869e-10	1.70327e-08	2.53042	PREDICTED: Bos taurus solute carrier family 2 member 6 (SLC2A6), transcript variant X1, mRNA	SLC2A6
XM_024995885.1	1.3392	4.67301e-10	2.28933e-08	2.5301	PREDICTED: Bos taurus programmed cell death 1 ligand 2 (PDCD1LG2), transcript variant X4, mRNA	PDCD1LG2
XM_005221278.3	1.3366	5.09193e-06	9.5698e-05	2.52555	PREDICTED: Bos taurus tripartite motif containing 47 (TRIM47), transcript variant X3, mRNA	TRIM47
NM_001076987.2	1.33447	1.34862e-23	3.52259e-21	2.52183	Bos taurus placenta associated 8 B (PLAC8B), mRNA	PLAC8
NM_001166530.1	1.33119	3.80787e-12	2.74956e-10	2.5161	Bos taurus low density lipoprotein receptor (LDLR), mRNA	LDLR
NM_001077114.1	1.33101	2.93102e-10	1.49754e-08	2.51578	Bos taurus HIG1 hypoxia inducible domain family member 1A (HIGD1A), mRNA; nuclear gene for mitochondrial product	HIGD1A
XR_001500530.2	1.33078	5.34382e-08	1.72386e-06	2.51539	PREDICTED: Bos taurus kelch like family member 8 (KLHL8), transcript variant X7, misc_RNA	KLHL8
XM_024993395.1	1.33073	1.56606e-11	1.00721e-09	2.5153	PREDICTED: Bos taurus RNA binding motif protein 47 (RBM47), transcript variant X29, mRNA	RBM47
XM_024995887.1	1.32987	4.69762e-06	8.93367e-05	2.5138	PREDICTED: Bos taurus programmed cell death 1 ligand 2 (PDCD1LG2), transcript variant X6, mRNA	PDCD1LG2
XM_024993443.1	1.32767	1.09932e-23	2.93124e-21	2.50998	PREDICTED: Bos taurus placenta-specific 8 (PLAC8), transcript variant X1, mRNA	PLAC8
XM_010806777.3	1.32757	9.83447e-12	6.43831e-10	2.5098	PREDICTED: Bos taurus low density lipoprotein receptor (LDLR), transcript variant X1, mRNA	LDLR
XM_005223927.4	1.3275	2.97157e-15	3.60496e-13	2.50967	PREDICTED: Bos taurus carnosine dipeptidase 2 (CNDP2), transcript variant X2, mRNA	CNDP2
XM_005201448.4	1.32629	0.00492274	0.0262874	2.50757	PREDICTED: Bos taurus transmembrane 4 L six family member 19 (TM4SF19), mRNA	TM4SF19
XM_024987869.1	1.32624	3.40617e-14	3.36639e-12	2.50749	PREDICTED: Bos taurus membrane palmitoylated protein 1 (MPP1), transcript variant X2, mRNA	MPP1
XR_003035364.1	1.32499	4.71585e-08	1.54168e-06	2.50532	PREDICTED: Bos taurus uncharacterized LOC112447294 (LOC112447294), transcript variant X1, ncRNA	LOC112447294
NM_001206668.1	1.32374	0.00250994	0.0155478	2.50315	Bos taurus angiotensin I converting enzyme (ACE), mRNA	ACE
NM_175809.2	1.32329	0.000140836	0.00154359	2.50236	Bos taurus NADH:ubiquinone oxidoreductase subunit B1 (NDUFB1), mRNA	NDUFB1
XM_024980505.1	1.3222	8.83332e-06	0.000151093	2.50048	PREDICTED: Bos taurus tripartite motif containing 47 (TRIM47), transcript variant X4, mRNA	TRIM47
XM_015471695.2	1.32188	2.0451e-23	5.18311e-21	2.49992	PREDICTED: Bos taurus placenta-specific 8 (PLAC8), transcript variant X2, mRNA	PLAC8
XM_005209769.4	1.32133	3.81869e-11	2.31085e-09	2.49896	PREDICTED: Bos taurus peptidylglycine alpha-amidating monooxygenase (PAM), transcript variant X8, mRNA	PAM
NM_001024519.1	1.31967	1.22215e-10	6.57918e-09	2.4961	Bos taurus solute carrier family 46 member 2 (SLC46A2), mRNA	SLC46A2
XM_024993818.1	1.31927	4.51384e-11	2.69018e-09	2.49539	PREDICTED: Bos taurus peptidylglycine alpha-amidating monooxygenase (PAM), transcript variant X9, mRNA	PAM
NM_001007818.1	1.31878	1.02568e-14	1.13658e-12	2.49455	Bos taurus purine nucleoside phosphorylase (PNP), mRNA	PNP
XM_024984972.1	1.31667	0.000242118	0.00242094	2.49091	PREDICTED: Bos taurus S100 calcium binding protein A12 (S100A12), transcript variant X3, mRNA	S100A12
NM_001075484.1	1.31493	1.0113e-13	9.22881e-12	2.48789	Bos taurus MAGUK p55 scaffold protein 1 (MPP1), mRNA	MPP1
XM_024983942.1	1.31454	5.66005e-08	1.82014e-06	2.48722	PREDICTED: Bos taurus histone H4 (H4), mRNA	H4
XM_024995421.1	1.31431	5.25087e-11	3.08278e-09	2.48684	PREDICTED: Bos taurus stomatin (STOM), transcript variant X1, mRNA	STOM
XM_024979913.1	1.31279	4.23627e-16	5.6478e-14	2.48422	PREDICTED: Bos taurus galectin 9 (LGALS9), transcript variant X3, mRNA	LGALS9
NM_001103097.2	1.31228	2.5319e-26	7.40688e-24	2.48334	Bos taurus coagulation factor II thrombin receptor (F2R), mRNA	F2R
XM_010813189.3	1.31206	0.00220929	0.014094	2.48295	PREDICTED: Bos taurus exonuclease 1 (EXO1), transcript variant X1, mRNA	EXO1
NM_173948.2	1.30922	5.85267e-11	3.37799e-09	2.47808	Bos taurus peptidylglycine alpha-amidating monooxygenase (PAM), mRNA	PAM
XM_024997572.1	1.3092	5.09543e-26	1.48216e-23	2.47804	PREDICTED: Bos taurus coagulation factor II thrombin receptor (F2R), transcript variant X1, mRNA	F2R
XM_024995884.1	1.30853	2.46116e-06	5.05208e-05	2.47688	PREDICTED: Bos taurus programmed cell death 1 ligand 2 (PDCD1LG2), transcript variant X3, mRNA	PDCD1LG2
XM_005221276.3	1.30821	5.12264e-06	9.62266e-05	2.47635	PREDICTED: Bos taurus tripartite motif containing 47 (TRIM47), transcript variant X1, mRNA	TRIM47
XM_024983938.1	1.30799	0.000497638	0.00434235	2.47597	PREDICTED: Bos taurus histone cluster 1, H3i (HIST1H3I), mRNA	HIST1H3I
XM_024987868.1	1.30748	5.24653e-13	4.35326e-11	2.4751	PREDICTED: Bos taurus membrane palmitoylated protein 1 (MPP1), transcript variant X1, mRNA	MPP1
XR_001500478.2	1.30717	1.02768e-06	2.35718e-05	2.47455	PREDICTED: Bos taurus uncharacterized LOC107132550 (LOC107132550), ncRNA	LOC107132550
XM_005209768.4	1.30625	7.17882e-11	4.03425e-09	2.47298	PREDICTED: Bos taurus peptidylglycine alpha-amidating monooxygenase (PAM), transcript variant X7, mRNA	PAM
XR_003036598.1	1.3046	1.70535e-15	2.09366e-13	2.47015	PREDICTED: Bos taurus purine nucleoside phosphorylase (PNP), transcript variant X1, misc_RNA	PNP
XM_024990083.1	1.30367	7.18529e-10	3.40918e-08	2.46856	PREDICTED: Bos taurus golgin subfamily A member 6-like protein 22 (LOC786372), transcript variant X7, mRNA	GOLGA6L22
NM_001192396.2	1.30334	1.03268e-15	1.28946e-13	2.468	Bos taurus deltex E3 ubiquitin ligase 3L (DTX3L), mRNA	DTX3L
XM_024998589.1	1.30274	0.000413268	0.00374332	2.46698	PREDICTED: Bos taurus ABO, alpha 1-3-N-acetylgalactosaminyltransferase and alpha 1-3-galactosyltransferase (ABO), transcript variant X6, mRNA	ABO
XM_005221277.3	1.30248	5.45803e-06	0.000101224	2.46653	PREDICTED: Bos taurus tripartite motif containing 47 (TRIM47), transcript variant X2, mRNA	TRIM47
XM_005209763.4	1.30104	6.98707e-11	3.93946e-09	2.46407	PREDICTED: Bos taurus peptidylglycine alpha-amidating monooxygenase (PAM), transcript variant X2, mRNA	PAM
XM_005209762.4	1.30066	6.86339e-11	3.88685e-09	2.46342	PREDICTED: Bos taurus peptidylglycine alpha-amidating monooxygenase (PAM), transcript variant X1, mRNA	PAM
NM_001031767.2	1.3004	1.75748e-08	6.22229e-07	2.46297	Bos taurus DNA damage regulated autophagy modulator 1 (DRAM1), mRNA	DRAM1
NM_001191181.2	1.30026	0.000655034	0.00539399	2.46274	Bos taurus CTTNBP2 N-terminal like (CTTNBP2NL), mRNA	CTTNBP2NL
XM_005209765.4	1.30013	4.71015e-11	2.79148e-09	2.46252	PREDICTED: Bos taurus peptidylglycine alpha-amidating monooxygenase (PAM), transcript variant X4, mRNA	PAM
XM_015461585.1	1.30008	2.57562e-22	5.9396e-20	2.46242	PREDICTED: Bos taurus acyl-CoA synthetase long chain family member 4 (ACSL4), transcript variant X3, mRNA	ACSL4
XM_005209766.4	1.29997	4.96816e-11	2.92633e-09	2.46224	PREDICTED: Bos taurus peptidylglycine alpha-amidating monooxygenase (PAM), transcript variant X5, mRNA	PAM
XM_015461587.2	1.29989	2.44784e-22	5.67046e-20	2.46211	PREDICTED: Bos taurus acyl-CoA synthetase long chain family member 4 (ACSL4), transcript variant X6, mRNA	ACSL4
NM_174651.3	1.29928	0.000173949	0.00184494	2.46106	Bos taurus S100 calcium binding protein A12 (S100A12), mRNA	S100A12
XM_005209764.4	1.29923	8.5344e-11	4.73881e-09	2.46098	PREDICTED: Bos taurus peptidylglycine alpha-amidating monooxygenase (PAM), transcript variant X3, mRNA	PAM
XM_005205509.4	1.29859	2.50326e-13	2.15748e-11	2.45988	PREDICTED: Bos taurus nucleotide binding oligomerization domain containing 1 (NOD1), transcript variant X2, mRNA	NOD1
XM_005209767.4	1.29783	5.88014e-11	3.39002e-09	2.45859	PREDICTED: Bos taurus peptidylglycine alpha-amidating monooxygenase (PAM), transcript variant X6, mRNA	PAM
XM_024983376.1	1.29698	1.30314e-07	3.82974e-06	2.45713	PREDICTED: Bos taurus allograft inflammatory factor 1 (AIF1), transcript variant X1, mRNA	AIF1
XM_005205508.4	1.29662	1.94579e-13	1.7e-11	2.45653	PREDICTED: Bos taurus nucleotide binding oligomerization domain containing 1 (NOD1), transcript variant X1, mRNA	NOD1
XM_010804308.3	1.29588	1.94589e-13	1.7e-11	2.45526	PREDICTED: Bos taurus nucleotide binding oligomerization domain containing 1 (NOD1), transcript variant X3, mRNA	NOD1
XM_015464391.2	1.29581	8.8578e-11	4.89714e-09	2.45515	PREDICTED: Bos taurus guanylate binding protein 5 (GBP5), transcript variant X1, mRNA	GBP5
XM_024975026.1	1.29507	8.7837e-06	0.000150345	2.45389	PREDICTED: Bos taurus purinergic receptor P2Y2 (P2RY2), transcript variant X3, mRNA	P2RY2
XM_015461586.2	1.29435	1.48907e-22	3.51304e-20	2.45267	PREDICTED: Bos taurus acyl-CoA synthetase long chain family member 4 (ACSL4), transcript variant X4, mRNA	ACSL4
XM_002699866.5	1.29372	1.73575e-22	4.07623e-20	2.45159	PREDICTED: Bos taurus acyl-CoA synthetase long chain family member 4 (ACSL4), transcript variant X2, mRNA	ACSL4
NM_174504.2	1.29332	7.18358e-16	9.21712e-14	2.45092	Bos taurus ATPase H+ transporting V1 subunit A (ATP6V1A), mRNA	ATP6V1A
XM_024988728.1	1.29316	2.0869e-22	4.87848e-20	2.45063	PREDICTED: Bos taurus acyl-CoA synthetase long chain family member 4 (ACSL4), transcript variant X7, mRNA	ACSL4
XM_024983083.1	1.29227	1.75606e-09	7.6447e-08	2.44912	PREDICTED: Bos taurus HIG1 hypoxia inducible domain family member 1A (HIGD1A), transcript variant X1, mRNA	HIGD1A
NM_001256563.1	1.29216	1.32655e-12	1.02432e-10	2.44895	Bos taurus nucleotide binding oligomerization domain containing 1 (NOD1), mRNA	NOD1
XM_005217083.4	1.29151	0.00170123	0.0114643	2.44785	PREDICTED: Bos taurus transmembrane protein 51 (TMEM51), transcript variant X1, mRNA	TMEM51
XR_003031382.1	1.2883	1.00169e-05	0.000168136	2.44241	PREDICTED: Bos taurus uncharacterized LOC787234 (LOC787234), transcript variant X6, misc_RNA	LOC787234
NM_001079607.2	1.28781	6.96241e-09	2.70236e-07	2.44157	Bos taurus serine/threonine kinase 3 (STK3), mRNA	STK3
XM_024993625.1	1.28745	8.62963e-09	3.29697e-07	2.44096	PREDICTED: Bos taurus kelch like family member 8 (KLHL8), transcript variant X5, mRNA	KLHL8
XM_024993624.1	1.28696	8.31265e-09	3.18793e-07	2.44013	PREDICTED: Bos taurus kelch like family member 8 (KLHL8), transcript variant X4, mRNA	KLHL8
XM_015470992.2	1.28539	1.0153e-15	1.27086e-13	2.43747	PREDICTED: Bos taurus ATPase H+ transporting V1 subunit A (ATP6V1A), transcript variant X1, mRNA	ATP6V1A
XM_024988727.1	1.28458	3.72538e-22	8.51432e-20	2.4361	PREDICTED: Bos taurus acyl-CoA synthetase long chain family member 4 (ACSL4), transcript variant X1, mRNA	ACSL4
NM_001192496.1	1.2835	5.50085e-15	6.41495e-13	2.4343	Bos taurus pleckstrin (PLEK), mRNA	PLEK
NM_001035390.1	1.2829	7.1263e-12	4.84503e-10	2.43328	Bos taurus cytochrome p450 oxidoreductase (POR), mRNA	POR
XM_005205458.4	1.28266	1.86927e-10	9.86571e-09	2.43286	PREDICTED: Bos taurus DnaJ heat shock protein family (Hsp40) member B9 (DNAJB9), transcript variant X1, mRNA	DNAJB9
NM_001014924.1	1.28211	1.64093e-06	3.55814e-05	2.43194	Bos taurus bystin like (BYSL), mRNA	BYSL
NM_174251.1	1.28147	2.51959e-07	6.87948e-06	2.43086	Bos taurus biliverdin reductase B (BLVRB), mRNA	BLVRB
XM_024975027.1	1.28045	1.19116e-05	0.000195141	2.42914	PREDICTED: Bos taurus purinergic receptor P2Y2 (P2RY2), transcript variant X6, mRNA	P2RY2
XM_024978869.1	1.28	7.18878e-18	1.11524e-15	2.42839	PREDICTED: Bos taurus poly(ADP-ribose) polymerase family member 9 (PARP9), transcript variant X8, mRNA	PARP9
XM_010817872.2	1.27867	6.48186e-07	1.58476e-05	2.42615	PREDICTED: Bos taurus poly(ADP-ribose) polymerase family member 3 (PARP3), mRNA	PARP3
XM_005207276.4	1.27773	0.00160215	0.0109773	2.42458	PREDICTED: Bos taurus forkhead box M1 (FOXM1), transcript variant X2, mRNA	FOXM1
NM_001076828.1	1.27773	2.20342e-19	3.88979e-17	2.42456	Bos taurus poly(ADP-ribose) polymerase family member 9 (PARP9), mRNA	PARP9
XM_024990910.1	1.27756	3.35307e-07	8.84748e-06	2.42429	PREDICTED: Bos taurus src kinase associated phosphoprotein 2 (SKAP2), transcript variant X1, mRNA	SKAP2
NM_001034662.2	1.27712	3.1463e-09	1.30109e-07	2.42355	Bos taurus proteasome 20S subunit alpha 2 (PSMA2), mRNA	PSMA2
NM_173985.2	1.27695	1.08627e-07	3.27706e-06	2.42326	Bos taurus allograft inflammatory factor 1 (AIF1), mRNA	AIF1
XM_010812650.3	1.27644	1.1756e-05	0.000193086	2.42241	PREDICTED: Bos taurus purinergic receptor P2Y2 (P2RY2), transcript variant X2, mRNA	P2RY2
XM_005204345.4	1.27508	9.94102e-10	4.58496e-08	2.42012	PREDICTED: Bos taurus golgin subfamily A member 6-like protein 22 (LOC786372), transcript variant X3, mRNA	GOLGA6L22
XM_005201395.3	1.27451	1.50337e-19	2.70052e-17	2.41917	PREDICTED: Bos taurus poly(ADP-ribose) polymerase family member 9 (PARP9), transcript variant X1, mRNA	PARP9
XM_015461583.2	1.27417	1.12207e-21	2.39351e-19	2.41859	PREDICTED: Bos taurus acyl-CoA synthetase long chain family member 4 (ACSL4), transcript variant X5, mRNA	ACSL4
XM_010803349.3	1.27391	1.12373e-09	5.13653e-08	2.41815	PREDICTED: Bos taurus golgin subfamily A member 6-like protein 22 (LOC786372), transcript variant X2, mRNA	GOLGA6L22
XM_024978737.1	1.27293	5.54764e-18	8.712e-16	2.41651	PREDICTED: Bos taurus poly(ADP-ribose) polymerase family member 9 (PARP9), transcript variant X4, mRNA	PARP9
XM_024993623.1	1.27252	1.8164e-08	6.40873e-07	2.41583	PREDICTED: Bos taurus kelch like family member 8 (KLHL8), transcript variant X3, mRNA	KLHL8
NM_001075454.2	1.27206	1.20086e-08	4.40385e-07	2.41506	Bos taurus Ras association domain family member 4 (RASSF4), mRNA	RASSF4
NM_001103228.2	1.27106	3.63541e-10	1.82235e-08	2.41339	Bos taurus lymphotoxin beta receptor (LTBR), mRNA	LTBR
XM_024975028.1	1.27092	1.56129e-05	0.000245335	2.41316	PREDICTED: Bos taurus purinergic receptor P2Y2 (P2RY2), transcript variant X7, mRNA	P2RY2
XM_002687901.6	1.27033	0.00164766	0.0112125	2.41218	PREDICTED: Bos taurus forkhead box M1 (FOXM1), transcript variant X3, mRNA	FOXM1
XM_024978363.1	1.26994	0.00699581	0.0341584	2.41151	PREDICTED: Bos taurus dihydroorotate dehydrogenase (quinone) (DHODH), transcript variant X1, mRNA	DHODH
XM_024978758.1	1.26992	9.55868e-18	1.46077e-15	2.41148	PREDICTED: Bos taurus poly(ADP-ribose) polymerase family member 9 (PARP9), transcript variant X5, mRNA	PARP9
XM_024978798.1	1.26929	1.85314e-18	3.08024e-16	2.41043	PREDICTED: Bos taurus poly(ADP-ribose) polymerase family member 9 (PARP9), transcript variant X6, mRNA	PARP9
XM_005202429.4	1.26925	2.03347e-13	1.76446e-11	2.41036	PREDICTED: Bos taurus N-myc and STAT interactor (NMI), transcript variant X1, mRNA	NMI
NM_175807.1	1.26804	7.34587e-06	0.000129814	2.40834	Bos taurus cytochrome c oxidase subunit 7A2 (COX7A2), mRNA; nuclear gene for mitochondrial product	COX7A2
XM_024978852.1	1.26685	3.1128e-18	5.04303e-16	2.40635	PREDICTED: Bos taurus poly(ADP-ribose) polymerase family member 9 (PARP9), transcript variant X7, mRNA	PARP9
NM_001075746.1	1.2664	2.90312e-10	1.48477e-08	2.4056	Bos taurus guanylate binding protein 5 (GBP5), mRNA	GBP5
XM_005226559.4	1.26611	3.42818e-12	2.50723e-10	2.40513	PREDICTED: Bos taurus Ras association domain family member 4 (RASSF4), transcript variant X1, mRNA	RASSF4
NM_001075124.2	1.26557	6.29955e-18	9.83248e-16	2.40423	Bos taurus lysosomal associated membrane protein 1 (LAMP1), mRNA	LAMP1
XM_005201155.4	1.26525	6.45314e-07	1.5792e-05	2.40369	PREDICTED: Bos taurus BTG anti-proliferation factor 3 (BTG3), transcript variant X1, mRNA	BTG3
XM_005202430.4	1.2647	3.66868e-13	3.08912e-11	2.40277	PREDICTED: Bos taurus N-myc and STAT interactor (NMI), transcript variant X3, mRNA	NMI
XM_010803348.3	1.26465	1.38104e-09	6.15338e-08	2.40269	PREDICTED: Bos taurus golgin subfamily A member 6-like protein 22 (LOC786372), transcript variant X1, mRNA	GOLGA6L22
XM_005216164.4	1.26164	1.58579e-05	0.000248651	2.39768	PREDICTED: Bos taurus purinergic receptor P2Y2 (P2RY2), transcript variant X1, mRNA	P2RY2
NM_001195042.1	1.26151	1.91462e-11	1.22071e-09	2.39747	Bos taurus serine palmitoyltransferase small subunit A (SPTSSA), mRNA	SPTSSA
XM_005226955.4	1.26149	8.50263e-16	1.08013e-13	2.39744	PREDICTED: Bos taurus succinate dehydrogenase complex assembly factor 2 (SDHAF2), transcript variant X1, mRNA	SDHAF2
NM_001012284.1	1.26095	1.28323e-14	1.3948e-12	2.39654	Bos taurus ubiquitin like modifier activating enzyme 7 (UBA7), mRNA	UBA7
XM_015475259.1	1.26074	2.56869e-13	2.21015e-11	2.39618	PREDICTED: Bos taurus N-myc and STAT interactor (NMI), transcript variant X2, mRNA	NMI
XM_024978642.1	1.26068	2.40104e-18	3.94517e-16	2.39609	PREDICTED: Bos taurus poly(ADP-ribose) polymerase family member 9 (PARP9), transcript variant X2, mRNA	PARP9
NM_001192516.1	1.25872	0.000595073	0.00499586	2.39283	Bos taurus sprouty related EVH1 domain containing 1 (SPRED1), mRNA	SPRED1
XM_024997783.1	1.25819	0.000376205	0.00346337	2.39196	PREDICTED: Bos taurus sterile alpha motif domain containing 4A (SAMD4A), transcript variant X2, mRNA	SAMD4A
XM_010819228.3	1.258	0.00190095	0.0125444	2.39164	PREDICTED: Bos taurus protein kinase, membrane associated tyrosine/threonine 1 (PKMYT1), transcript variant X3, mRNA	PKMYT1
XM_024976122.1	1.25792	0.00292493	0.0175526	2.39151	PREDICTED: Bos taurus exonuclease 1 (EXO1), transcript variant X3, mRNA	EXO1
XM_024978681.1	1.25766	4.11564e-18	6.58439e-16	2.39107	PREDICTED: Bos taurus poly(ADP-ribose) polymerase family member 9 (PARP9), transcript variant X3, mRNA	PARP9
XM_010812167.3	1.25748	7.85878e-09	3.02504e-07	2.39078	PREDICTED: Bos taurus serine/threonine kinase 3 (STK3), transcript variant X1, mRNA	STK3
XM_005217740.4	1.25653	5.95772e-05	0.000756105	2.3892	PREDICTED: Bos taurus purinergic receptor P2X 7 (P2RX7), transcript variant X1, mRNA	P2RX7
XM_005226560.4	1.25582	6.77044e-12	4.62767e-10	2.38803	PREDICTED: Bos taurus Ras association domain family member 4 (RASSF4), transcript variant X2, mRNA	RASSF4
NM_001076178.2	1.2553	1.06978e-13	9.71049e-12	2.38717	Bos taurus complement factor properdin (CFP), mRNA	CFP
NM_001076969.1	1.25453	1.44201e-06	3.17521e-05	2.3859	Bos taurus MIS12 kinetochore complex component (MIS12), mRNA	MIS12
NM_001077045.2	1.25423	1.47214e-15	1.81605e-13	2.3854	Bos taurus succinate dehydrogenase complex assembly factor 2 (SDHAF2), mRNA; nuclear gene for mitochondrial product	SDHAF2
XM_024995886.1	1.25418	7.36306e-06	0.000129962	2.38532	PREDICTED: Bos taurus programmed cell death 1 ligand 2 (PDCD1LG2), transcript variant X5, mRNA	PDCD1LG2
NM_001193038.1	1.25401	0.00179025	0.0119619	2.38504	Bos taurus cytosolic iron-sulfur assembly component 2B (CIAO2B), mRNA	FAM96B
NM_001034722.2	1.25191	8.9513e-07	2.0868e-05	2.38157	Bos taurus BTG anti-proliferation factor 3 (BTG3), mRNA	BTG3
NM_001076798.1	1.25155	9.48852e-13	7.51958e-11	2.38097	Bos taurus ATPase Na+/K+ transporting subunit alpha 1 (ATP1A1), mRNA	ATP1A1
XM_024991440.1	1.25101	2.70322e-10	1.38947e-08	2.38008	PREDICTED: Bos taurus lymphotoxin beta receptor (LTBR), transcript variant X1, mRNA	LTBR
NM_174644.2	1.2507	5.25218e-07	1.31807e-05	2.37957	Bos taurus isocitrate dehydrogenase (NAD(+)) 3 catalytic subunit alpha (IDH3A), mRNA; nuclear gene for mitochondrial product	IDH3A
NM_001206578.1	1.25036	1.65283e-12	1.26482e-10	2.37901	Bos taurus 3-hydroxy-3-methylglutaryl-CoA synthase 1 (HMGCS1), mRNA	HMGCS1
XM_002694806.5	1.24893	7.87111e-10	3.69012e-08	2.37665	PREDICTED: Bos taurus pyruvate dehyrogenase phosphatase catalytic subunit 2 (PDP2), mRNA	PDP2
NM_001034035.2	1.24725	8.61808e-10	4.00729e-08	2.37389	Bos taurus hypoxanthine phosphoribosyltransferase 1 (HPRT1), mRNA	HPRT1
XM_002687900.6	1.24614	0.00174068	0.0116764	2.37206	PREDICTED: Bos taurus forkhead box M1 (FOXM1), transcript variant X1, mRNA	FOXM1
XM_010816946.3	1.24609	0.00109409	0.00813537	2.37197	PREDICTED: Bos taurus phosphodiesterase 8A (PDE8A), transcript variant X5, mRNA	PDE8A
XM_024975029.1	1.24587	1.97103e-05	0.000298894	2.37161	PREDICTED: Bos taurus purinergic receptor P2Y2 (P2RY2), transcript variant X9, mRNA	P2RY2
XM_024980510.1	1.24463	1.86672e-06	3.97532e-05	2.36959	PREDICTED: Bos taurus MIS12, kinetochore complex component (MIS12), transcript variant X1, mRNA	MIS12
XM_015473194.2	1.24422	0.000416324	0.00376634	2.36891	PREDICTED: Bos taurus sterile alpha motif domain containing 4A (SAMD4A), transcript variant X6, mRNA	SAMD4A
NM_181009.2	1.24311	8.17952e-20	1.52273e-17	2.36709	Bos taurus endothelin converting enzyme 1 (ECE1), mRNA	ECE1
NM_001110063.1	1.2431	6.58835e-12	4.50923e-10	2.36706	Bos taurus microtubule interacting and trafficking domain containing 1 (MITD1), mRNA	MITD1
XR_003031990.1	1.24247	5.1403e-05	0.000668762	2.36602	PREDICTED: Bos taurus solute carrier family 29 member 1 (SLC29A1), transcript variant X5, misc_RNA	SLC29A1
NM_001024509.3	1.24041	1.99236e-14	2.06475e-12	2.36266	Bos taurus proteasome activator subunit 1 (PSME1), mRNA	PSME1
XM_024976121.1	1.24015	0.00336037	0.0195493	2.36223	PREDICTED: Bos taurus exonuclease 1 (EXO1), transcript variant X2, mRNA	EXO1
XM_024981663.1	1.23929	0.00126445	0.00912125	2.36082	PREDICTED: Bos taurus phosphodiesterase 8A (PDE8A), transcript variant X6, mRNA	PDE8A
XR_003035021.1	1.23914	2.5277e-15	3.08108e-13	2.36058	PREDICTED: Bos taurus annexin A3 (ANXA3), transcript variant X1, misc_RNA	ANXA3
NM_001035317.2	1.23898	2.78572e-13	2.38886e-11	2.36032	Bos taurus major vault protein (MVP), mRNA	MVP
XM_005228490.4	1.23881	1.29122e-10	6.94369e-09	2.36004	PREDICTED: Bos taurus toll like receptor 8 (TLR8), transcript variant X2, mRNA	TLR8
NM_174770.4	1.23878	1.12683e-09	5.14613e-08	2.35999	Bos taurus glutathione peroxidase 4 (GPX4), transcript variant 1, mRNA	GPX4
XM_005228488.4	1.23828	1.09307e-10	5.94052e-09	2.35918	PREDICTED: Bos taurus toll like receptor 8 (TLR8), transcript variant X1, mRNA	TLR8
XM_024979911.1	1.23771	8.96217e-16	1.12732e-13	2.35823	PREDICTED: Bos taurus galectin 9 (LGALS9), transcript variant X1, mRNA	LGALS9
XM_005228489.4	1.23768	1.12508e-10	6.10799e-09	2.35819	PREDICTED: Bos taurus toll like receptor 8 (TLR8), transcript variant X3, mRNA	TLR8
NM_173959.4	1.23744	6.5376e-12	4.48123e-10	2.3578	Bos taurus stearoyl-CoA desaturase (SCD), mRNA	SCD
XM_010815944.3	1.23744	2.45301e-06	5.03939e-05	2.35779	PREDICTED: Bos taurus MIS12, kinetochore complex component (MIS12), transcript variant X2, mRNA	MIS12
NM_001035283.2	1.23674	4.67312e-13	3.89642e-11	2.35666	Bos taurus transaldolase 1 (TALDO1), mRNA	TALDO1
NM_001024507.1	1.23674	0.000250098	0.00248038	2.35665	Bos taurus sestrin 2 (SESN2), mRNA	SESN2
XM_002685688.5	1.23653	7.52356e-17	1.064e-14	2.35631	PREDICTED: Bos taurus thymocyte selection associated family member 2 (THEMIS2), transcript variant X1, mRNA	THEMIS2
XR_003030159.1	1.23643	4.6753e-09	1.86411e-07	2.35615	PREDICTED: Bos taurus nucleotide binding oligomerization domain containing 2 (NOD2), transcript variant X4, misc_RNA	NOD2
NM_001075922.1	1.2364	1.49165e-07	4.3071e-06	2.3561	Bos taurus DNA damage inducible transcript 4 (DDIT4), mRNA	DDIT4
XM_024984855.1	1.23608	2.02482e-13	1.75994e-11	2.35557	PREDICTED: Bos taurus major vault protein (MVP), transcript variant X1, mRNA	MVP
NM_001130758.1	1.23486	0.00690531	0.0338389	2.35358	Bos taurus antioxidant 1 copper chaperone (ATOX1), mRNA	ATOX1
NM_174220.2	1.23482	5.39174e-14	5.04626e-12	2.35351	Bos taurus tyrosyl-tRNA synthetase 1 (YARS1), mRNA	YARS
XM_010803862.2	1.23426	0.00044041	0.00394175	2.3526	PREDICTED: Bos taurus Holliday junction recognition protein (HJURP), transcript variant X2, mRNA	HJURP
XM_005227339.4	1.23423	4.70617e-13	3.9176e-11	2.35256	PREDICTED: Bos taurus transaldolase 1 (TALDO1), transcript variant X1, mRNA	TALDO1
NM_001192323.2	1.23415	1.7567e-06	3.76925e-05	2.35242	Bos taurus NLR family CARD domain containing 4 (NLRC4), mRNA	NLRC4
NM_001034398.2	1.2329	3.71386e-05	0.000507423	2.35039	Bos taurus solute carrier family 29 member 1 (SLC29A1), mRNA	SLC39A1
NM_001015570.3	1.23241	8.75296e-16	1.10371e-13	2.3496	Bos taurus galectin 9 (LGALS9), transcript variant 2, mRNA	LGALS9
XM_024979912.1	1.23151	4.19577e-15	4.99541e-13	2.34813	PREDICTED: Bos taurus galectin 9 (LGALS9), transcript variant X2, mRNA	LGALS9
XM_024982416.1	1.23127	1.32587e-16	1.81008e-14	2.34774	PREDICTED: Bos taurus thymocyte selection associated family member 2 (THEMIS2), transcript variant X2, mRNA	THEMIS2
XM_024988093.1	1.23101	1.64951e-10	8.77824e-09	2.34732	PREDICTED: Bos taurus toll like receptor 8 (TLR8), transcript variant X4, mRNA	TLR8
NM_001039177.2	1.231	5.28347e-16	7.00744e-14	2.34729	Bos taurus galectin 9 (LGALS9), transcript variant 1, mRNA	LGALS9
XM_015472469.2	1.23011	5.33541e-06	9.9557e-05	2.34585	PREDICTED: Bos taurus programmed cell death 1 ligand 2 (PDCD1LG2), transcript variant X2, mRNA	PDCD1LG2
XM_024983207.1	1.2299	0.00153906	0.0106663	2.34551	PREDICTED: Bos taurus aflatoxin B1 aldehyde reductase member 4 (LOC788425), transcript variant X1, mRNA	AKR7L
XM_005204731.4	1.22973	0.000704177	0.00571593	2.34524	PREDICTED: Bos taurus cell division cycle 20 (CDC20), transcript variant X1, mRNA	CDC20
NM_001034388.2	1.22956	3.25826e-14	3.23896e-12	2.34495	Bos taurus proteasome 20S subunit beta 9 (PSMB9), mRNA	PSMB9
XR_003029358.1	1.22917	3.91661e-05	0.000530311	2.34432	PREDICTED: Bos taurus purinergic receptor P2Y2 (P2RY2), transcript variant X4, misc_RNA	P2RY2
NM_001001150.2	1.22823	9.10447e-08	2.79942e-06	2.34279	Bos taurus melanocyte inducing transcription factor (MITF), mRNA	MITF
XM_005223309.3	1.22795	8.1293e-11	4.53355e-09	2.34233	PREDICTED: Bos taurus ribosomal protein S4, Y-linked 1 (RPS4Y1), transcript variant X1, mRNA	RPS4Y1
NM_001191455.1	1.22744	0.00158102	0.0108645	2.34151	Bos taurus phosphodiesterase 8A (PDE8A), mRNA	PDE8A
XM_015461260.2	1.22732	6.35439e-13	5.23012e-11	2.34132	PREDICTED: Bos taurus dipeptidyl peptidase 3 (DPP3), transcript variant X3, mRNA	DPP3
NM_001206050.1	1.22711	8.89327e-10	4.12401e-08	2.34097	Bos taurus meteorin like, glial cell differentiation regulator (METRNL), mRNA	METRNL
NM_001037461.2	1.22687	1.96937e-08	6.8919e-07	2.34059	Bos taurus cystatin B (stefin B) (LOC512805), mRNA	CSTB
XM_010809868.3	1.2268	1.83374e-06	3.91323e-05	2.34048	PREDICTED: Bos taurus NLR family CARD domain containing 4 (NLRC4), transcript variant X2, mRNA	NLRC4
NM_001033937.1	1.22654	1.52433e-09	6.73324e-08	2.34005	Bos taurus toll like receptor 8 (TLR8), mRNA	TLR8
NM_001193039.1	1.22621	4.63709e-09	1.85032e-07	2.33951	Bos taurus DnaJ heat shock protein family (Hsp40) member B9 (DNAJB9), mRNA	DNAJB9
XM_005227044.4	1.22447	8.75205e-13	6.99233e-11	2.3367	PREDICTED: Bos taurus dipeptidyl peptidase 3 (DPP3), transcript variant X1, mRNA	DPP3
NM_178109.3	1.22416	1.10417e-08	4.09623e-07	2.33619	Bos taurus eukaryotic translation initiation factor 2 alpha kinase 2 (EIF2AK2), mRNA	EIF2AK2
NM_001046077.2	1.22392	5.58853e-05	0.000717599	2.33581	Bos taurus methyltransferase 1, tRNA methylguanosine (METTL1), mRNA	METTL1
NM_001035098.2	1.22365	3.05262e-12	2.25186e-10	2.33537	Bos taurus N-myc and STAT interactor (NMI), mRNA	NMI
XM_015459795.2	1.22337	5.09633e-05	0.000664392	2.33491	PREDICTED: Bos taurus solute carrier family 29 member 1 (SLC29A1), transcript variant X4, mRNA	SLC29A1
XM_005227045.4	1.22309	8.75492e-13	6.99233e-11	2.33446	PREDICTED: Bos taurus dipeptidyl peptidase 3 (DPP3), transcript variant X2, mRNA	DPP3
NM_001304987.1	1.22238	0.00263454	0.0161444	2.33331	Bos taurus exonuclease 1 (EXO1), mRNA	EXO1
XM_005212521.4	1.22237	2.69564e-06	5.50252e-05	2.3333	PREDICTED: Bos taurus NLR family CARD domain containing 4 (NLRC4), transcript variant X1, mRNA	NLRC4
XM_024995883.1	1.22228	5.13602e-06	9.64204e-05	2.33314	PREDICTED: Bos taurus programmed cell death 1 ligand 2 (PDCD1LG2), transcript variant X1, mRNA	PDCD1LG2
NM_001166609.1	1.22168	4.03468e-08	1.3352e-06	2.33219	Bos taurus heat shock protein family D (Hsp60) member 1 (HSPD1), transcript variant 2, mRNA; nuclear gene for mitochondrial product	HSPD1/HSP60
NM_001192283.1	1.2196	0.00101964	0.00769348	2.32883	Bos taurus kinesin family member 18B (KIF18B), mRNA	KIF18B
NM_001015678.2	1.21822	0.000714806	0.0057793	2.32659	Bos taurus PCNA clamp associated factor (PCLAF), mRNA	PCLAF
XM_024978486.1	1.2176	0.00197941	0.0129321	2.32559	PREDICTED: Bos taurus family with sequence similarity 96 member B (FAM96B), transcript variant X1, mRNA	FAM96B
NM_001046316.2	1.21667	1.43658e-21	3.05169e-19	2.3241	Bos taurus galectin 3 binding protein (LGALS3BP), mRNA	LGALS3BP
XM_015471765.2	1.21666	4.54179e-09	1.81512e-07	2.32409	PREDICTED: Bos taurus solute carrier family 2 member 9 (SLC2A9), transcript variant X3, mRNA	SLC2A9
NM_001083637.2	1.21649	0.000701319	0.00569634	2.3238	Bos taurus gap junction protein beta 2 (GJB2), mRNA	GJB2
XM_024982845.1	1.2163	9.22078e-13	7.33009e-11	2.32351	PREDICTED: Bos taurus 5'-aminolevulinate synthase 1 (ALAS1), transcript variant X1, mRNA	ALAS1
XM_005209285.4	1.21519	4.5099e-15	5.35694e-13	2.32172	PREDICTED: Bos taurus strawberry notch homolog 2 (SBNO2), transcript variant X6, mRNA	SBNO2
XM_005218446.4	1.21482	1.13682e-19	2.07856e-17	2.32112	PREDICTED: Bos taurus proteasome subunit beta 10 (PSMB10), transcript variant X1, mRNA	PSMB10
XM_024994146.1	1.21471	4.73078e-15	5.59335e-13	2.32094	PREDICTED: Bos taurus strawberry notch homolog 2 (SBNO2), transcript variant X5, mRNA	SBNO2
NM_001024513.2	1.21467	1.10449e-12	8.65914e-11	2.32088	Bos taurus dipeptidyl peptidase 3 (DPP3), mRNA	DPP3
NM_174049.2	1.21387	3.09113e-18	5.02381e-16	2.31959	Bos taurus enolase 1 (ENO1), mRNA	ENO1
NM_001101154.1	1.21358	1.02194e-12	8.06135e-11	2.31913	Bos taurus 5'-aminolevulinate synthase 1 (ALAS1), mRNA; nuclear gene for mitochondrial product	ALAS1
XM_005221236.1	1.21276	8.00435e-22	1.73637e-19	2.3178	PREDICTED: Bos taurus galectin 3 binding protein (LGALS3BP), transcript variant X3, mRNA	LGALS3BP
NM_001034696.1	1.21224	0.000616401	0.0051461	2.31696	Bos taurus hydroxy-delta-5-steroid dehydrogenase, 3 beta- and steroid delta-isomerase 7 (HSD3B7), mRNA	HSD3B7
XM_024983521.1	1.2119	6.35292e-05	0.000796956	2.31642	PREDICTED: Bos taurus solute carrier family 29 member 1 (SLC29A1), transcript variant X3, mRNA	SLC29A1
NM_001015650.1	1.2118	0.00786805	0.0373304	2.31626	Bos taurus dihydroorotate dehydrogenase (quinone) (DHODH), mRNA; nuclear gene for mitochondrial product	DHODH
XM_010816559.3	1.2117	9.5836e-22	2.06148e-19	2.31611	PREDICTED: Bos taurus galectin 3 binding protein (LGALS3BP), transcript variant X2, mRNA	LGALS3BP
XM_024993622.1	1.21148	1.41207e-07	4.09813e-06	2.31576	PREDICTED: Bos taurus kelch like family member 8 (KLHL8), transcript variant X2, mRNA	KLHL8
NM_001082422.2	1.21091	6.59111e-11	3.75341e-09	2.31483	Bos taurus ribosomal protein S4, Y-linked 1 (RPS4Y1), mRNA	RPS4Y1
XM_024993633.1	1.21007	3.79585e-09	1.54122e-07	2.31349	PREDICTED: Bos taurus solute carrier family 2 member 9 (SLC2A9), transcript variant X2, mRNA	SLC2A9
XR_003037216.1	1.20941	0.002364	0.0148279	2.31243	PREDICTED: Bos taurus uncharacterized LOC112448809 (LOC112448809), ncRNA	LOC112448809
XM_024993626.1	1.20814	9.7422e-08	2.97585e-06	2.3104	PREDICTED: Bos taurus kelch like family member 8 (KLHL8), transcript variant X6, mRNA	KLHL8
XM_005221235.3	1.20806	6.95502e-21	1.44155e-18	2.31027	PREDICTED: Bos taurus galectin 3 binding protein (LGALS3BP), transcript variant X1, mRNA	LGALS3BP
NM_001046464.1	1.20773	6.34353e-12	4.36501e-10	2.30974	Bos taurus macrophage expressed 1 (MPEG1), mRNA	MPEG1
XM_005218717.2	1.20764	0.0018861	0.0124834	2.3096	PREDICTED: Bos taurus family with sequence similarity 96 member B (FAM96B), transcript variant X2, mRNA	FAM96B
XM_005218716.3	1.20764	0.0018861	0.0124834	2.3096	PREDICTED: Bos taurus family with sequence similarity 96 member B (FAM96B), transcript variant X3, mRNA	FAM96B
NM_178572.2	1.2072	0.00893678	0.0412551	2.30889	Bos taurus carbonic anhydrase 2 (CA2), mRNA	CA2
XM_024977044.1	1.20688	1.89961e-08	6.67012e-07	2.30837	PREDICTED: Bos taurus methylsterol monooxygenase 1 (MSMO1), transcript variant X3, mRNA	MSMO1
XM_024993519.1	1.20681	8.39293e-05	0.00100131	2.30826	PREDICTED: Bos taurus centromere protein E (CENPE), transcript variant X4, mRNA	CENPE
XM_005203070.4	1.20642	1.79073e-20	3.55334e-18	2.30765	PREDICTED: Bos taurus endothelin converting enzyme 1 (ECE1), transcript variant X2, mRNA	ECE1
XM_024993632.1	1.20588	4.13017e-09	1.66623e-07	2.30678	PREDICTED: Bos taurus solute carrier family 2 member 9 (SLC2A9), transcript variant X1, mRNA	SLC2A9
XM_010814935.3	1.20544	5.35487e-09	2.10393e-07	2.30608	PREDICTED: Bos taurus leucine rich repeat and fibronectin type III domain containing 1 (LRFN1), transcript variant X1, mRNA	LRFN1
XM_005223409.4	1.20458	5.49787e-05	0.000708798	2.30471	PREDICTED: Bos taurus solute carrier family 29 member 1 (SLC29A1), transcript variant X1, mRNA	SLC29A1
NM_001045949.2	1.20298	1.43961e-05	0.000229383	2.30215	Bos taurus extra spindle pole bodies like 1, separase (ESPL1), mRNA	ESPL1
XM_015460016.1	1.2027	1.79058e-20	3.55334e-18	2.3017	PREDICTED: Bos taurus endothelin converting enzyme 1 (ECE1), transcript variant X1, mRNA	ECE1
NM_001110187.2	1.20207	5.54241e-05	0.000712566	2.3007	Bos taurus mitochondrial ribosomal protein L34 (MRPL34), mRNA	MRPL34
XM_002688407.6	1.20197	1.01855e-07	3.10017e-06	2.30053	PREDICTED: Bos taurus kelch like family member 8 (KLHL8), transcript variant X1, mRNA	KLHL8
XM_024998586.1	1.2019	8.82778e-05	0.00104422	2.30042	PREDICTED: Bos taurus ABO, alpha 1-3-N-acetylgalactosaminyltransferase and alpha 1-3-galactosyltransferase (ABO), transcript variant X3, mRNA	ABO
XM_024998588.1	1.2019	8.82778e-05	0.00104422	2.30042	PREDICTED: Bos taurus ABO, alpha 1-3-N-acetylgalactosaminyltransferase and alpha 1-3-galactosyltransferase (ABO), transcript variant X5, mRNA	ABO
NM_174346.2	1.20168	5.83879e-05	0.000743575	2.30007	Bos taurus heat shock protein family E (Hsp10) member 1 (HSPE1), mRNA; nuclear gene for mitochondrial product	HSPE1/HSP10
NM_001143869.2	1.20134	3.68085e-10	1.84204e-08	2.29952	Bos taurus elastin microfibril interfacer 2 (EMILIN2), mRNA	EMILIN2
NM_001034268.1	1.20124	4.69991e-08	1.53891e-06	2.29937	Bos taurus DnaJ heat shock protein family (Hsp40) member B11 (DNAJB11), mRNA	DNAJB11
XM_015460021.2	1.20112	1.3307e-20	2.6927e-18	2.29918	PREDICTED: Bos taurus endothelin converting enzyme 1 (ECE1), transcript variant X4, mRNA	ECE1
NM_001206516.1	1.20096	0.00423973	0.0233742	2.29892	Bos taurus purinergic receptor P2X 7 (P2RX7), mRNA	P2RX7
XM_005203072.4	1.20071	2.55064e-20	4.98396e-18	2.29853	PREDICTED: Bos taurus endothelin converting enzyme 1 (ECE1), transcript variant X3, mRNA	ECE1
XM_015471709.2	1.20044	6.82309e-07	1.65549e-05	2.2981	PREDICTED: Bos taurus kelch like family member 8 (KLHL8), transcript variant X8, mRNA	KLHL8
XM_015460022.2	1.19938	2.62281e-20	5.08617e-18	2.29641	PREDICTED: Bos taurus endothelin converting enzyme 1 (ECE1), transcript variant X5, mRNA	ECE1
NM_001075274.2	1.19836	0.000954542	0.00728935	2.29479	Bos taurus TCF3 fusion partner (TFPT), mRNA	TFPT
XM_024982846.1	1.19817	4.98269e-12	3.50879e-10	2.29449	PREDICTED: Bos taurus 5'-aminolevulinate synthase 1 (ALAS1), transcript variant X2, mRNA	ALAS1
NM_001040599.1	1.19749	7.38934e-06	0.000130357	2.29341	Bos taurus eukaryotic translation elongation factor 1 epsilon 1 (EEF1E1), mRNA	EEF1E1
XM_024983522.1	1.19652	5.57578e-05	0.00071648	2.29186	PREDICTED: Bos taurus solute carrier family 29 member 1 (SLC29A1), transcript variant X6, mRNA	SLC29A1
XM_005221968.4	1.19618	0.00222841	0.0141877	2.29132	PREDICTED: Bos taurus syntaxin binding protein 6 (STXBP6), transcript variant X1, mRNA	STXBP6
XM_024979073.1	1.1957	2.81985e-08	9.57944e-07	2.29056	PREDICTED: Bos taurus leucine rich repeat and fibronectin type III domain containing 1 (LRFN1), transcript variant X2, mRNA	LRFN1
XM_005224160.4	1.19533	3.63794e-10	1.82235e-08	2.28998	PREDICTED: Bos taurus elastin microfibril interfacer 2 (EMILIN2), transcript variant X2, mRNA	EMILIN2
XM_024998590.1	1.1952	0.000130754	0.00144602	2.28977	PREDICTED: Bos taurus ABO, alpha 1-3-N-acetylgalactosaminyltransferase and alpha 1-3-galactosyltransferase (ABO), transcript variant X7, mRNA	ABO
XM_024990246.1	1.19464	0.00053923	0.00462177	2.28888	PREDICTED: Bos taurus Holliday junction recognition protein (HJURP), transcript variant X5, mRNA	HJURP
NM_001316992.1	1.19428	0.011418	0.0497188	2.2883	Bos taurus vascular endothelial growth factor A (VEGFA), transcript variant 3, mRNA	VEGFA
XM_005224159.4	1.19287	3.94736e-10	1.96009e-08	2.28606	PREDICTED: Bos taurus elastin microfibril interfacer 2 (EMILIN2), transcript variant X1, mRNA	EMILIN2
XM_024979075.1	1.1928	2.69063e-08	9.177e-07	2.28596	PREDICTED: Bos taurus leucine rich repeat and fibronectin type III domain containing 1 (LRFN1), transcript variant X4, mRNA	LRFN1
NM_001346431.1	1.19149	1.19567e-08	4.39113e-07	2.28389	Bos taurus glutathione peroxidase 4 (GPX4), transcript variant 3, mRNA	GPX4
NM_001015517.1	1.19012	0.0080355	0.0379535	2.28172	Bos taurus OTU deubiquitinase, ubiquitin aldehyde binding 2 (OTUB2), mRNA	OTUB2
XM_015466241.2	1.18958	0.00087726	0.00680372	2.28086	PREDICTED: Bos taurus cell division cycle 20 (CDC20), transcript variant X2, mRNA	CDC20
XM_024990243.1	1.18934	0.000525053	0.00452832	2.28048	PREDICTED: Bos taurus Holliday junction recognition protein (HJURP), transcript variant X1, mRNA	HJURP
NM_001034666.2	1.18903	4.39674e-10	2.17479e-08	2.27999	Bos taurus activator of HSP90 ATPase activity 1 (AHSA1), mRNA	AHSA1
XR_001495047.2	1.18892	7.27392e-08	2.28599e-06	2.27982	PREDICTED: Bos taurus uncharacterized LOC100847890 (LOC100847890), transcript variant X4, ncRNA	LOC100847890
NM_001103340.1	1.18887	8.02915e-05	0.000963103	2.27975	Bos taurus EEF1A lysine methyltransferase 3 (EEF1AKMT3), mRNA	EEF1AKMT3
XM_024998584.1	1.18823	0.000111075	0.00125779	2.27873	PREDICTED: Bos taurus ABO, alpha 1-3-N-acetylgalactosaminyltransferase and alpha 1-3-galactosyltransferase (ABO), transcript variant X1, mRNA	ABO
XM_024998585.1	1.18823	0.000111075	0.00125779	2.27873	PREDICTED: Bos taurus ABO, alpha 1-3-N-acetylgalactosaminyltransferase and alpha 1-3-galactosyltransferase (ABO), transcript variant X2, mRNA	ABO
XM_015458500.1	1.18754	3.08578e-08	1.04275e-06	2.27764	PREDICTED: Bos taurus heat shock protein family D (Hsp60) member 1 (HSPD1), transcript variant X1, mRNA	HSPD1
XM_010818032.1	1.18752	2.82452e-12	2.10482e-10	2.27761	PREDICTED: Bos taurus proteasome subunit beta 9 (PSMB9), transcript variant X2, mRNA	PSMB9
NM_001034385.2	1.18704	1.21695e-08	4.45648e-07	2.27684	Bos taurus cathepsin H (CTSH), mRNA	CTSH
XM_024990244.1	1.18656	0.000565089	0.00479445	2.2761	PREDICTED: Bos taurus Holliday junction recognition protein (HJURP), transcript variant X4, mRNA	HJURP
XM_024979074.1	1.18646	3.69501e-08	1.23315e-06	2.27594	PREDICTED: Bos taurus leucine rich repeat and fibronectin type III domain containing 1 (LRFN1), transcript variant X3, mRNA	LRFN1
XM_024990245.1	1.18637	0.000585577	0.00493323	2.2758	PREDICTED: Bos taurus Holliday junction recognition protein (HJURP), transcript variant X5, mRNA	HJURP
XM_024979076.1	1.18493	3.38952e-08	1.13937e-06	2.27352	PREDICTED: Bos taurus leucine rich repeat and fibronectin type III domain containing 1 (LRFN1), transcript variant X5, mRNA	LRFN1
XM_005216949.4	1.18485	0.000112664	0.00127185	2.2734	PREDICTED: Bos taurus mitotic arrest deficient 2 like 2 (MAD2L2), transcript variant X1, mRNA	MAD2L2
XM_015475709.2	1.18444	1.6208e-10	8.63441e-09	2.27275	PREDICTED: Bos taurus nucleotide binding oligomerization domain containing 2 (NOD2), transcript variant X3, mRNA	NOD2
XM_005201468.3	1.18442	6.1641e-08	1.96863e-06	2.27272	PREDICTED: Bos taurus DnaJ heat shock protein family (Hsp40) member B11 (DNAJB11), transcript variant X1, mRNA	DNAJB11
NM_001077926.1	1.18353	0.000120645	0.00134683	2.27132	Bos taurus ABO, alpha 1-3-N-acetylgalactosaminyltransferase and alpha 1-3-galactosyltransferase (ABO), mRNA	ABO
XM_010818176.2	1.18184	8.00085e-05	0.000960609	2.26867	PREDICTED: Bos taurus solute carrier family 29 member 1 (SLC29A1), transcript variant X2, mRNA	SLC29A1
NM_001099716.1	1.18161	0.00011222	0.00126767	2.2683	Bos taurus forkhead box S1 (FOXS1), mRNA	FOXS1
XR_003032665.1	1.18136	1.6866e-09	7.39258e-08	2.26791	PREDICTED: Bos taurus uncharacterized LOC100847890 (LOC100847890), transcript variant X3, ncRNA	LOC100847890
XM_024981111.1	1.18047	1.5952e-06	3.47367e-05	2.2665	PREDICTED: Bos taurus ATP binding cassette subfamily A member 6 (ABCA6), transcript variant X11, mRNA	ABCA6
XM_024982423.1	1.18006	3.27436e-09	1.3486e-07	2.26586	PREDICTED: Bos taurus melanogenesis associated transcription factor (MITF), transcript variant X13, mRNA	MITF
NM_001099720.1	1.17975	0.00493312	0.0263294	2.26538	Bos taurus RecQ mediated genome instability 2 (RMI2), mRNA	RMI2
XM_005221969.3	1.17941	0.00233962	0.0146965	2.26484	PREDICTED: Bos taurus syntaxin binding protein 6 (STXBP6), transcript variant X2, mRNA	STXBP6
XM_005220519.4	1.17894	2.87305e-07	7.72916e-06	2.2641	PREDICTED: Bos taurus ATP synthase membrane subunit c locus 1 (ATP5MC1), transcript variant X2, mRNA	ATP5G1
XM_015475710.2	1.17836	2.05727e-10	1.08023e-08	2.2632	PREDICTED: Bos taurus nucleotide binding oligomerization domain containing 2 (NOD2), transcript variant X5, mRNA	NOD2
XM_002694786.5	1.17744	0.00433112	0.0237909	2.26176	PREDICTED: Bos taurus calpain small subunit 2 (CAPNS2), mRNA	CAPNS2
NM_001316993.1	1.17736	0.0110298	0.0483781	2.26162	Bos taurus vascular endothelial growth factor A (VEGFA), transcript variant 2, mRNA	VEGFA
XM_010802170.3	1.17603	0.000377163	0.0034697	2.25955	PREDICTED: Bos taurus STE20-related kinase adaptor beta (STRADB), transcript variant X1, mRNA	STARD8
XM_024996203.1	1.17591	4.26858e-07	1.09704e-05	2.25935	PREDICTED: Bos taurus CD72 molecule (CD72), transcript variant X4, mRNA	CD72
XM_005223226.3	1.17555	2.83058e-12	2.10628e-10	2.25879	PREDICTED: Bos taurus proteasome subunit beta 9 (PSMB9), transcript variant X1, mRNA	PSMB9
NM_001075172.1	1.1749	9.23679e-11	5.08471e-09	2.25777	Bos taurus CYFIP related Rac1 interactor A (CYRIA), mRNA	CYRIA
XM_024985111.1	1.17456	0.00208037	0.0134667	2.25725	PREDICTED: Bos taurus protein kinase, membrane associated tyrosine/threonine 1 (PKMYT1), transcript variant X4, mRNA	PKMYT1
XM_024983212.1	1.17448	0.00346091	0.0199798	2.25711	PREDICTED: Bos taurus aflatoxin B1 aldehyde reductase member 4 (LOC788425), transcript variant X2, mRNA	AKR7L
XR_003035003.1	1.17425	0.000184715	0.00194059	2.25675	PREDICTED: Bos taurus CD38 molecule (CD38), transcript variant X2, misc_RNA	CD38
XR_003029494.1	1.174	0.000304221	0.00291604	2.25636	PREDICTED: Bos taurus uncharacterized LOC112441647 (LOC112441647), ncRNA	LOC112441647
XM_024981110.1	1.17395	1.54049e-06	3.37032e-05	2.25629	PREDICTED: Bos taurus ATP binding cassette subfamily A member 6 (ABCA6), transcript variant X10, mRNA	ABCA6
XM_005217426.4	1.1732	5.58075e-09	2.18096e-07	2.25511	PREDICTED: Bos taurus methylsterol monooxygenase 1 (MSMO1), transcript variant X2, mRNA	MSMO1
XM_024996549.1	1.17308	0.000369323	0.0034086	2.25493	PREDICTED: Bos taurus dermatan sulfate epimerase (DSE), transcript variant X7, mRNA	DSE
NM_001113746.1	1.17288	8.38798e-09	3.21184e-07	2.25462	Bos taurus ATP binding cassette subfamily A member 3 (ABCA3), mRNA	ABCA3
XM_005220517.2	1.17251	3.18774e-07	8.43828e-06	2.25404	PREDICTED: Bos taurus ATP synthase membrane subunit c locus 1 (ATP5MC1), transcript variant X1, mRNA	ATP5G1
NM_001346430.1	1.1725	1.95493e-08	6.85497e-07	2.25401	Bos taurus glutathione peroxidase 4 (GPX4), transcript variant 2, mRNA	GPX4
XM_010814422.3	1.17159	2.37851e-10	1.23874e-08	2.2526	PREDICTED: Bos taurus nucleotide binding oligomerization domain containing 2 (NOD2), transcript variant X1, mRNA	NOD2
XM_005218467.4	1.17112	2.36708e-10	1.23404e-08	2.25186	PREDICTED: Bos taurus nucleotide binding oligomerization domain containing 2 (NOD2), transcript variant X2, mRNA	NOD2
XM_024994145.1	1.17039	1.66649e-14	1.76638e-12	2.25073	PREDICTED: Bos taurus strawberry notch homolog 2 (SBNO2), transcript variant X4, mRNA	SBNO2
XM_024998587.1	1.17009	0.000140563	0.00154125	2.25026	PREDICTED: Bos taurus ABO, alpha 1-3-N-acetylgalactosaminyltransferase and alpha 1-3-galactosyltransferase (ABO), transcript variant X4, mRNA	ABO
XM_024981107.1	1.16999	1.93208e-06	4.10086e-05	2.2501	PREDICTED: Bos taurus ATP binding cassette subfamily A member 6 (ABCA6), transcript variant X6, mRNA	ABCA6
XM_010807238.3	1.1698	1.77281e-14	1.86363e-12	2.2498	PREDICTED: Bos taurus strawberry notch homolog 2 (SBNO2), transcript variant X2, mRNA	SBNO2
XM_005212932.4	1.16957	5.45119e-09	2.13686e-07	2.24945	PREDICTED: Bos taurus family with sequence similarity 49 member A (FAM49A), transcript variant X1, mRNA	FAM49A
XM_005224814.4	1.16921	5.43761e-11	3.17421e-09	2.24888	PREDICTED: Bos taurus interleukin 21 receptor (IL21R), transcript variant X1, mRNA	IL21R
XM_024985050.1	1.16862	2.01526e-11	1.28004e-09	2.24797	PREDICTED: Bos taurus interleukin 21 receptor (IL21R), transcript variant X5, mRNA	IL21R
XM_015472189.2	1.16859	1.9016e-14	1.98287e-12	2.24792	PREDICTED: Bos taurus strawberry notch homolog 2 (SBNO2), transcript variant X3, mRNA	SBNO2
XM_015460381.2	1.16718	0.000820583	0.00645265	2.24572	PREDICTED: Bos taurus hydroxy-delta-5-steroid dehydrogenase, 3 beta- and steroid delta-isomerase 7 (HSD3B7), transcript variant X1, mRNA	HSD3B7
NM_001077911.1	1.16697	2.24973e-14	2.30812e-12	2.24539	Bos taurus strawberry notch homolog 2 (SBNO2), mRNA	SBNO2
XM_024981104.1	1.1647	2.10486e-06	4.41271e-05	2.24186	PREDICTED: Bos taurus ATP binding cassette subfamily A member 6 (ABCA6), transcript variant X5, mRNA	ABCA6
XM_024981108.1	1.16437	2.10629e-06	4.4139e-05	2.24135	PREDICTED: Bos taurus ATP binding cassette subfamily A member 6 (ABCA6), transcript variant X8, mRNA	ABCA6
NM_001076850.1	1.16407	4.06679e-12	2.91596e-10	2.24089	Bos taurus UDP-glucose ceramide glucosyltransferase (UGCG), mRNA	UGCG
XM_024978114.1	1.16399	3.54536e-09	1.45204e-07	2.24076	PREDICTED: Bos taurus translocase of outer mitochondrial membrane 40 (TOMM40), transcript variant X1, mRNA	TOMM40
XM_010807237.3	1.16362	2.94358e-14	2.96064e-12	2.24019	PREDICTED: Bos taurus strawberry notch homolog 2 (SBNO2), transcript variant X1, mRNA	SBNO2
XM_005212933.4	1.16299	3.02556e-09	1.25725e-07	2.23921	PREDICTED: Bos taurus family with sequence similarity 49 member A (FAM49A), transcript variant X2, mRNA	FAM49A
XM_024981100.1	1.16275	1.88057e-06	4.00149e-05	2.23883	PREDICTED: Bos taurus ATP binding cassette subfamily A member 6 (ABCA6), transcript variant X1, mRNA	ABCA6
XM_024998661.1	1.16256	8.04992e-19	1.35564e-16	2.23854	PREDICTED: Bos taurus pleckstrin (PLEK), transcript variant X1, mRNA	PLEK
NM_001316956.1	1.1618	0.0112939	0.0492958	2.23737	Bos taurus vascular endothelial growth factor A (VEGFA), transcript variant 4, mRNA	VEGFA
XR_003034588.1	1.1604	0.000138136	0.00151789	2.2352	PREDICTED: Bos taurus DNA damage regulated autophagy modulator 1 (DRAM1), transcript variant X2, misc_RNA	DRAM1
NM_001075961.1	1.16039	8.05661e-06	0.000140054	2.23517	Bos taurus receptor transporter protein 4 (RTP4), mRNA	RTP4
XM_024975555.1	1.15993	2.30356e-07	6.38154e-06	2.23446	PREDICTED: Bos taurus membrane-spanning 4-domains, subfamily A, member 7 (MS4A7), transcript variant X1, mRNA	MS4A7
NM_001193179.1	1.15959	6.87913e-11	3.89146e-09	2.23394	Bos taurus interleukin 21 receptor (IL21R), mRNA	IL21R
XR_003031027.1	1.15955	2.03867e-06	4.29151e-05	2.23388	PREDICTED: Bos taurus ATP binding cassette subfamily A member 6 (ABCA6), transcript variant X7, misc_RNA	ABCA6
XM_024981101.1	1.15877	2.05922e-06	4.33121e-05	2.23267	PREDICTED: Bos taurus ATP binding cassette subfamily A member 6 (ABCA6), transcript variant X2, mRNA	ABCA6
XM_002692462.5	1.15868	2.92148e-09	1.22094e-07	2.23253	PREDICTED: Bos taurus MAF bZIP transcription factor B (MAFB), mRNA	MAFB
NM_001034665.2	1.15825	2.23905e-08	7.78195e-07	2.23187	Bos taurus calumenin (CALU), mRNA	CALU
XR_001495046.2	1.15811	4.10179e-09	1.65608e-07	2.23165	PREDICTED: Bos taurus uncharacterized LOC100847890 (LOC100847890), transcript variant X1, ncRNA	LOC100847890
XM_002690965.6	1.15792	1.38655e-13	1.23667e-11	2.23135	PREDICTED: Bos taurus mitogen-activated protein kinase 6 (MAPK6), transcript variant X1, mRNA	MAPK6
NM_001078144.1	1.15739	0.000698636	0.00568086	2.23054	Bos taurus angiogenin, ribonuclease, RNase A family, 5 (ANG), mRNA	ANG
NM_001205781.2	1.15706	4.60997e-17	6.57402e-15	2.23002	Bos taurus sterile alpha motif domain containing 9 (SAMD9), mRNA	SAMD9
NM_001101221.1	1.15682	3.11441e-06	6.24773e-05	2.22966	Bos taurus thyrotropin releasing hormone (TRH), mRNA	TRH
XM_015459504.2	1.15657	2.37058e-09	1.00216e-07	2.22927	PREDICTED: Bos taurus melanogenesis associated transcription factor (MITF), transcript variant X5, mRNA	MITF
XM_024981102.1	1.15609	2.11593e-06	4.42867e-05	2.22852	PREDICTED: Bos taurus ATP binding cassette subfamily A member 6 (ABCA6), transcript variant X3, mRNA	ABCA6
XR_001500844.2	1.15581	7.58147e-08	2.3739e-06	2.22809	PREDICTED: Bos taurus CD72 molecule (CD72), transcript variant X3, misc_RNA	CD72
XM_005222628.4	1.15551	2.16532e-09	9.19183e-08	2.22763	PREDICTED: Bos taurus melanogenesis associated transcription factor (MITF), transcript variant X6, mRNA	MITF
XM_015459508.2	1.1552	2.85848e-09	1.19559e-07	2.22715	PREDICTED: Bos taurus melanogenesis associated transcription factor (MITF), transcript variant X9, mRNA	MITF
XM_024981103.1	1.15482	2.04032e-06	4.29323e-05	2.22656	PREDICTED: Bos taurus ATP binding cassette subfamily A member 6 (ABCA6), transcript variant X4, mRNA	ABCA6
XM_005225039.4	1.1542	2.83806e-06	5.76793e-05	2.22561	PREDICTED: Bos taurus ATP synthase membrane subunit f (ATP5MF), transcript variant X1, mRNA	ATP5J2
XM_005224816.4	1.15395	6.50491e-11	3.71259e-09	2.22522	PREDICTED: Bos taurus interleukin 21 receptor (IL21R), transcript variant X2, mRNA	IL21R
XM_024985112.1	1.15384	0.00342455	0.0198169	2.22505	PREDICTED: Bos taurus protein kinase, membrane associated tyrosine/threonine 1 (PKMYT1), transcript variant X5, mRNA	PKMYT1
XM_024975806.1	1.15368	0.000607894	0.00508768	2.2248	PREDICTED: Bos taurus adenosine monophosphate deaminase 3 (AMPD3), mRNA	AMPD3
XM_024981116.1	1.15365	5.73151e-05	0.000731732	2.22476	PREDICTED: Bos taurus FAM20A, golgi associated secretory pathway pseudokinase (FAM20A), transcript variant X3, mRNA	FAM20A
NM_001166610.1	1.15363	1.1164e-07	3.36004e-06	2.22474	Bos taurus heat shock protein family D (Hsp60) member 1 (HSPD1), transcript variant 3, mRNA; nuclear gene for mitochondrial product	HSPD1/HSP60
XM_024982421.1	1.15334	2.69143e-09	1.12848e-07	2.22429	PREDICTED: Bos taurus melanogenesis associated transcription factor (MITF), transcript variant X11, mRNA	MITF
XM_010805344.3	1.15287	6.47919e-06	0.000117085	2.22356	PREDICTED: Bos taurus apolipoprotein L3 (LOC788334), transcript variant X2, mRNA	APOL3
XM_005220518.4	1.15276	4.9726e-07	1.25653e-05	2.22339	PREDICTED: Bos taurus ATP synthase membrane subunit c locus 1 (ATP5MC1), transcript variant X3, mRNA	ATP5G1
NM_001075438.1	1.15229	7.07373e-09	2.74141e-07	2.22267	Bos taurus translocase of outer mitochondrial membrane 40 (TOMM40), mRNA; nuclear gene for mitochondrial product	TOMM40
XM_005224634.4	1.15189	0.00314785	0.0186155	2.22205	PREDICTED: Bos taurus protein kinase, membrane associated tyrosine/threonine 1 (PKMYT1), transcript variant X1, mRNA	PKMYT1
NM_175788.1	1.15045	7.57077e-12	5.11327e-10	2.21982	Bos taurus signal regulatory protein alpha (SIRPA), mRNA	SIRPA
XM_005224635.4	1.15019	0.00348128	0.0200771	2.21944	PREDICTED: Bos taurus protein kinase, membrane associated tyrosine/threonine 1 (PKMYT1), transcript variant X2, mRNA	PKMYT1
NM_001034595.2	1.14982	4.03276e-09	1.6295e-07	2.21886	Bos taurus chaperonin containing TCP1 subunit 5 (CCT5), mRNA	CCT5
NM_001045946.2	1.14972	9.43786e-05	0.0011054	2.21871	Bos taurus mitotic arrest deficient 2 like 2 (MAD2L2), mRNA	MAD2L2
XM_024982422.1	1.14926	4.49437e-09	1.79898e-07	2.218	PREDICTED: Bos taurus melanogenesis associated transcription factor (MITF), transcript variant X12, mRNA	MITF
NM_001077040.1	1.14926	7.07517e-07	1.70716e-05	2.218	Bos taurus membrane-spanning 4-domains, subfamily A, member 7 (MS4A7), mRNA	MS4A7
XM_024977046.1	1.1492	9.25052e-09	3.51005e-07	2.21791	PREDICTED: Bos taurus methylsterol monooxygenase 1 (MSMO1), transcript variant X5, mRNA	MSMO1
XM_015459503.2	1.14912	3.01404e-09	1.2545e-07	2.21779	PREDICTED: Bos taurus melanogenesis associated transcription factor (MITF), transcript variant X2, mRNA	MITF
XM_024982418.1	1.1491	2.97766e-09	1.24138e-07	2.21776	PREDICTED: Bos taurus melanogenesis associated transcription factor (MITF), transcript variant X7, mRNA	MITF
XM_024977045.1	1.149	9.95214e-09	3.73533e-07	2.21761	PREDICTED: Bos taurus methylsterol monooxygenase 1 (MSMO1), transcript variant X4, mRNA	MSMO1
XM_005211540.4	1.14881	0.00140755	0.00993738	2.21731	PREDICTED: Bos taurus Rho GTPase activating protein 11A (ARHGAP11A), transcript variant X2, mRNA	ARHGAP11A
XM_024985047.1	1.14835	7.23906e-11	4.06364e-09	2.2166	PREDICTED: Bos taurus interleukin 21 receptor (IL21R), transcript variant X3, mRNA	IL21R
NM_001034299.1	1.14825	2.9797e-12	2.2053e-10	2.21645	Bos taurus phosphoglycerate kinase 1 (PGK1), mRNA	PGK1
XM_005222626.3	1.14794	3.12221e-09	1.29217e-07	2.21597	PREDICTED: Bos taurus melanogenesis associated transcription factor (MITF), transcript variant X3, mRNA	MITF
XM_015459502.2	1.14781	3.1186e-09	1.29215e-07	2.21578	PREDICTED: Bos taurus melanogenesis associated transcription factor (MITF), transcript variant X1, mRNA	MITF
XM_024982417.1	1.14745	3.11807e-09	1.29215e-07	2.21521	PREDICTED: Bos taurus melanogenesis associated transcription factor (MITF), transcript variant X4, mRNA	MITF
XM_024992619.1	1.14721	3.04442e-08	1.02945e-06	2.21486	PREDICTED: Bos taurus dual specificity phosphatase 16 (DUSP16), mRNA	DUSP16
XM_024976234.1	1.14625	3.57041e-07	9.35451e-06	2.21337	PREDICTED: Bos taurus 3'(2'), 5'-bisphosphate nucleotidase 1 (BPNT1), transcript variant X3, mRNA	BPNT1
NM_001034539.2	1.14592	4.21924e-07	1.08709e-05	2.21287	Bos taurus 3'(2'), 5'-bisphosphate nucleotidase 1 (BPNT1), mRNA	BPNT1
NM_001002889.1	1.14574	4.97296e-11	2.92633e-09	2.2126	Bos taurus nucleotide binding oligomerization domain containing 2 (NOD2), mRNA	NOD2
XM_005216813.4	1.14521	3.2352e-07	8.55949e-06	2.21179	PREDICTED: Bos taurus 3'(2'), 5'-bisphosphate nucleotidase 1 (BPNT1), transcript variant X2, mRNA	BPNT1
XM_024992542.1	1.14506	7.78898e-06	0.000136095	2.21156	PREDICTED: Bos taurus apolipoprotein L3 (LOC788334), transcript variant X3, mRNA	APOL3
XM_024979077.1	1.14432	1.02701e-07	3.12218e-06	2.21041	PREDICTED: Bos taurus leucine rich repeat and fibronectin type III domain containing 1 (LRFN1), transcript variant X6, mRNA	LRFN1
XM_002697374.5	1.14398	0.000805851	0.00636416	2.2099	PREDICTED: Bos taurus leukocyte specific transcript 1 (LST1), transcript variant X1, mRNA	LST1
XM_015459907.2	1.14398	0.000805851	0.00636416	2.2099	PREDICTED: Bos taurus leukocyte specific transcript 1 (LST1), transcript variant X2, mRNA	LST1
NM_001033617.2	1.14381	5.75321e-09	2.24323e-07	2.20964	Bos taurus cathepsin C (CTSC), mRNA	CTSC
XM_005224397.4	1.14355	2.03073e-08	7.09163e-07	2.20924	PREDICTED: Bos taurus ATP binding cassette subfamily A member 3 (ABCA3), transcript variant X4, mRNA	ABCA3
XM_015460382.2	1.1433	0.00111396	0.00825554	2.20885	PREDICTED: Bos taurus hydroxy-delta-5-steroid dehydrogenase, 3 beta- and steroid delta-isomerase 7 (HSD3B7), transcript variant X2, mRNA	HSD3B7
XM_010819068.3	1.1426	2.02996e-08	7.09163e-07	2.20778	PREDICTED: Bos taurus ATP binding cassette subfamily A member 3 (ABCA3), transcript variant X3, mRNA	ABCA3
XM_015474980.2	1.14245	6.12247e-07	1.50906e-05	2.20756	PREDICTED: Bos taurus membrane-spanning 4-domains, subfamily A, member 7 (MS4A7), transcript variant X3, mRNA	MS4A7
XM_024984697.1	1.1423	2.05161e-08	7.15478e-07	2.20733	PREDICTED: Bos taurus ATP binding cassette subfamily A member 3 (ABCA3), transcript variant X1, mRNA	ABCA3
XM_010819069.3	1.14187	2.12161e-08	7.38883e-07	2.20666	PREDICTED: Bos taurus ATP binding cassette subfamily A member 3 (ABCA3), transcript variant X2, mRNA	ABCA3
XM_024985048.1	1.14122	9.61177e-11	5.27411e-09	2.20568	PREDICTED: Bos taurus interleukin 21 receptor (IL21R), transcript variant X4, mRNA	IL21R
NM_181012.3	1.14048	1.03999e-05	0.000173314	2.20454	Bos taurus isocitrate dehydrogenase (NADP(+)) 1 (IDH1), mRNA	IDH1
XM_005224873.3	1.14046	0.0100708	0.0452033	2.20452	PREDICTED: Bos taurus mitochondrial ribosomal protein S17 (MRPS17), transcript variant X1, mRNA	MRPS17
XM_005202697.2	1.14027	6.75338e-06	0.000121355	2.20422	PREDICTED: Bos taurus isocitrate dehydrogenase (NADP(+)) 1, cytosolic (IDH1), transcript variant X1, mRNA	IDH1
XM_005211539.4	1.1394	0.00155909	0.0107527	2.20289	PREDICTED: Bos taurus Rho GTPase activating protein 11A (ARHGAP11A), transcript variant X1, mRNA	ARHGAP11A
NM_001024500.2	1.1389	0.00836663	0.0391234	2.20213	Bos taurus mitochondrial ribosomal protein S17 (MRPS17), mRNA	MRPS17
XM_024997782.1	1.13887	0.00232809	0.0146439	2.20209	PREDICTED: Bos taurus sterile alpha motif domain containing 4A (SAMD4A), transcript variant X1, mRNA	SAMD4A
XM_005202585.4	1.13792	1.61354e-16	2.19695e-14	2.20063	PREDICTED: Bos taurus nucleic acid binding protein 1 (NABP1), transcript variant X3, mRNA	NABP1
NM_001038574.1	1.13734	1.06321e-06	2.42563e-05	2.19975	Bos taurus coiled-coil domain containing 86 (CCDC86), mRNA	CCDC86
NM_001034572.2	1.13701	9.32494e-09	3.52578e-07	2.19924	Bos taurus prohibitin 1 (PHB1), mRNA	PHB
NM_001192081.2	1.1363	3.84987e-05	0.000523074	2.19817	Bos taurus STE20 related adaptor beta (STRADB), mRNA	STRADB
NM_001013587.1	1.13623	5.13871e-12	3.60378e-10	2.19806	Bos taurus malate dehydrogenase 2 (MDH2), mRNA; nuclear gene for mitochondrial product	MDH2
XM_005217425.4	1.13517	1.0901e-08	4.04989e-07	2.19644	PREDICTED: Bos taurus methylsterol monooxygenase 1 (MSMO1), transcript variant X1, mRNA	MSMO1
XM_024982419.1	1.13494	3.06645e-09	1.27321e-07	2.1961	PREDICTED: Bos taurus melanogenesis associated transcription factor (MITF), transcript variant X8, mRNA	MITF
XM_015459906.2	1.13455	0.000722733	0.00582316	2.1955	PREDICTED: Bos taurus leukocyte specific transcript 1 (LST1), transcript variant X3, mRNA	LST1
NM_001098863.1	1.1344	1.11884e-08	4.13866e-07	2.19528	Bos taurus methylsterol monooxygenase 1 (MSMO1), mRNA	MSMO1
NM_001045941.1	1.134	1.2809e-06	2.86358e-05	2.19466	Bos taurus radical S-adenosyl methionine domain containing 2 (RSAD2), mRNA	RSAD2
NM_174553.2	1.13379	2.86058e-13	2.44079e-11	2.19434	Bos taurus interferon alpha and beta receptor subunit 2 (IFNAR2), mRNA	IFNAR2
NM_176671.3	1.13269	1.50046e-10	8.03513e-09	2.19267	Bos taurus ATPase H+ transporting V1 subunit B2 (ATP6V1B2), transcript variant 2, mRNA	ATP6V1B2
XM_024982420.1	1.13258	5.16944e-09	2.03576e-07	2.1925	Bos taurus ATPase H+ transporting V1 subunit B2 (ATP6V1B2), transcript variant 2, mRNA	ATP6V1B2
XM_024998031.1	1.13073	2.97301e-13	2.5283e-11	2.1897	PREDICTED: Bos taurus mitogen-activated protein kinase 6 (MAPK6), transcript variant X3, mRNA	MAPK6
XM_015459884.1	1.1306	0.00196027	0.0128316	2.1895	PREDICTED: Bos taurus transcription factor 19 (TCF19), transcript variant X1, mRNA	TCF19
XM_024998213.1	1.12995	5.02432e-09	1.98699e-07	2.18851	PREDICTED: Bos taurus adenylate kinase 2 (AK2), transcript variant X2, mRNA	AK2
NM_001206910.1	1.12977	7.29586e-15	8.31874e-13	2.18823	Bos taurus hypoxia up-regulated 1 (HYOU1), transcript variant 1, mRNA	HYOU1
XM_005225008.3	1.1295	6.1738e-12	4.25967e-10	2.18782	PREDICTED: Bos taurus malate dehydrogenase 2 (MDH2), transcript variant X1, mRNA	MDH2
XR_003034587.1	1.12895	0.000153165	0.00165901	2.18699	PREDICTED: Bos taurus DNA damage regulated autophagy modulator 1 (DRAM1), transcript variant X1, misc_RNA	DRAM1
NM_001206538.1	1.12879	2.17719e-22	5.06643e-20	2.18676	Bos taurus poly (ADP-ribose) polymerase family, member 14 (PARP14), mRNA	PARP14
NM_001166608.1	1.12877	8.08516e-08	2.51317e-06	2.18672	Bos taurus heat shock 60kDa protein 1 (chaperonin) (HSPD1), nuclear gene encoding mitochondrial protein, transcript variant 1, mRNA	HSPD1
NM_001075459.2	1.12829	1.08271e-14	1.1946e-12	2.18599	Bos taurus N-acylsphingosine amidohydrolase 1 (ASAH1), mRNA	ASAH1
NM_001081522.1	1.12764	5.35402e-11	3.13256e-09	2.18502	Bos taurus transmembrane protein 184B (TMEM184B), mRNA	TMEM184B
XM_024981661.1	1.1274	0.0036954	0.0210043	2.18465	PREDICTED: Bos taurus phosphodiesterase 8A (PDE8A), transcript variant X1, mRNA	PDE8A
XM_024981662.1	1.1274	0.0036954	0.0210043	2.18465	PREDICTED: Bos taurus phosphodiesterase 8A (PDE8A), transcript variant X2, mRNA	PDE8A
XM_024981109.1	1.12693	4.38676e-06	8.43969e-05	2.18393	PREDICTED: Bos taurus ATP binding cassette subfamily A member 6 (ABCA6), transcript variant X9, mRNA	ABCA6
XM_005215905.4	1.12643	1.23742e-14	1.34787e-12	2.18317	PREDICTED: Bos taurus hypoxia up-regulated 1 (HYOU1), transcript variant X1, mRNA	HYOU1
NM_001079637.1	1.12585	5.42797e-12	3.78074e-10	2.1823	Bos taurus heat shock protein 90 alpha family class B member 1 (HSP90AB1), mRNA	HSP90AB1
NM_001206911.1	1.12573	1.76498e-14	1.85922e-12	2.18213	Bos taurus hypoxia up-regulated 1 (HYOU1), transcript variant 2, mRNA	HYOU1
XM_005211881.4	1.12545	3.80713e-13	3.20042e-11	2.18169	PREDICTED: Bos taurus mitogen-activated protein kinase 6 (MAPK6), transcript variant X2, mRNA	MAPK6
XM_005215906.4	1.12485	2.33193e-14	2.3829e-12	2.18079	PREDICTED: Bos taurus hypoxia up-regulated 1 (HYOU1), transcript variant X2, mRNA	HYOU1
XM_005207323.4	1.12415	6.63264e-11	3.76868e-09	2.17973	PREDICTED: Bos taurus transmembrane protein 184B (TMEM184B), transcript variant X1, mRNA	TMEM184B
NM_175829.2	1.12393	0.0102201	0.0457039	2.1794	Bos taurus NADH:ubiquinone oxidoreductase subunit A5 (NDUFA5), mRNA	NDUFA5
XM_005207057.4	1.1238	0.00423673	0.0233616	2.1792	PREDICTED: Bos taurus C-type lectin domain containing 6A (CLEC6A), transcript variant X1, mRNA	CLEC6A
NM_001083684.1	1.12312	0.00257385	0.0158528	2.17817	Bos taurus transcription factor 19 (TCF19), mRNA	TCF19
XR_003032664.1	1.12265	2.46777e-08	8.50184e-07	2.17746	PREDICTED: Bos taurus uncharacterized LOC100847890 (LOC100847890), transcript variant X2, ncRNA	LOC100847890
XM_024975023.1	1.12237	1.63109e-14	1.73244e-12	2.17704	PREDICTED: Bos taurus hypoxia up-regulated 1 (HYOU1), transcript variant X5, mRNA	HYOU1
XM_005211212.4	1.12231	6.61712e-13	5.4289e-11	2.17696	PREDICTED: Bos taurus toll like receptor adaptor molecule 2 (TICAM2), transcript variant X1, mRNA	TICAM2
XM_002685918.6	1.12225	6.33975e-05	0.000795938	2.17686	PREDICTED: Bos taurus antigen-presenting glycoprotein CD1d (LOC782367), mRNA	CD1d
XR_003037287.1	1.12211	0.00932394	0.0425853	2.17665	PREDICTED: Bos taurus uncharacterized LOC101904916 (LOC101904916), transcript variant X3, ncRNA	LOC101904916
XR_003037288.1	1.12211	0.00932394	0.0425853	2.17665	PREDICTED: Bos taurus uncharacterized LOC101904916 (LOC101904916), transcript variant X4, ncRNA	LOC101904916
XM_024991620.1	1.12208	0.000111808	0.00126442	2.1766	PREDICTED: Bos taurus methyltransferase like 1 (METTL1), transcript variant X2, mRNA	METTL1
XM_010812420.3	1.12191	1.90173e-14	1.98287e-12	2.17635	PREDICTED: Bos taurus hypoxia up-regulated 1 (HYOU1), transcript variant X4, mRNA	HYOU1
XM_005223596.4	1.1217	4.27316e-06	8.24903e-05	2.17603	PREDICTED: Bos taurus tumor necrosis factor (TNF), transcript variant X1, mRNA	TNF
XM_024975024.1	1.12083	1.84997e-14	1.94076e-12	2.17472	PREDICTED: Bos taurus hypoxia up-regulated 1 (HYOU1), transcript variant X6, mRNA	HYOU1
XM_005210466.3	1.12081	8.17976e-15	9.24422e-13	2.17469	PREDICTED: Bos taurus semaphorin 4D (SEMA4D), transcript variant X3, mRNA	SEMA4D
XM_024995915.1	1.12069	3.59509e-17	5.2139e-15	2.17451	PREDICTED: Bos taurus protein tyrosine kinase 2 beta (PTK2B), transcript variant X3, mRNA	PTK2B
XM_005215907.4	1.12037	2.15429e-14	2.22356e-12	2.17403	PREDICTED: Bos taurus hypoxia up-regulated 1 (HYOU1), transcript variant X3, mRNA	HYOU1
XM_015460383.2	1.12008	0.00157288	0.010826	2.17358	PREDICTED: Bos taurus hydroxy-delta-5-steroid dehydrogenase, 3 beta- and steroid delta-isomerase 7 (HSD3B7), transcript variant X3, mRNA	HSD3B7
XM_010802531.3	1.11977	1.88239e-05	0.000288013	2.17312	PREDICTED: Bos taurus sestrin 2 (SESN2), transcript variant X2, mRNA	SESN2
NM_203322.3	1.1194	1.1317e-06	2.56473e-05	2.17257	Bos taurus heat shock protein family A (Hsp70) member 1A (HSPA1A), mRNA	HSPA1A/HSP70
NM_001098720.2	1.11877	0.00140013	0.00989503	2.17161	Bos taurus H2A clustered histone 14 (H2AC14), mRNA	H2AC14
XM_024992899.1	1.11876	0.00243519	0.0151629	2.17161	PREDICTED: Bos taurus mucin 19, oligomeric (MUC19), mRNA	MUC19
XM_005202882.2	1.11706	4.98103e-10	2.42399e-08	2.16904	PREDICTED: Bos taurus adenylate kinase 2 (AK2), transcript variant X1, mRNA	AK2
XM_005204642.4	1.11692	2.49453e-07	6.82197e-06	2.16883	PREDICTED: Bos taurus solute carrier family 6 member 9 (SLC6A9), transcript variant X4, mRNA	SLC6A9
XM_010819231.3	1.11661	2.94948e-11	1.80837e-09	2.16837	PREDICTED: Bos taurus matrix metallopeptidase 25 (MMP25), transcript variant X1, mRNA	MMP25
NM_001046456.1	1.11609	9.12782e-13	7.26748e-11	2.16759	Bos taurus TIR domain containing adaptor molecule 2 (TICAM2), mRNA	TICAM2
XR_003029941.1	1.11597	3.2666e-15	3.93491e-13	2.1674	PREDICTED: Bos taurus nucleic acid binding protein 1 (NABP1), transcript variant X2, misc_RNA	NABP1
XM_005216383.4	1.11585	0.00135116	0.00962603	2.16723	PREDICTED: Bos taurus low density lipoprotein receptor class A domain containing 3 (LDLRAD3), transcript variant X3, mRNA	LDLRAD3
XM_024991673.1	1.11584	1.52861e-10	8.17732e-09	2.16721	PREDICTED: Bos taurus transmembrane protein 184B (TMEM184B), transcript variant X2, mRNA	TMEM184B
XM_024980427.1	1.11489	2.30541e-12	1.73823e-10	2.16579	PREDICTED: Bos taurus flotillin 2 (FLOT2), transcript variant X1, mRNA	FLOT2
XM_024991433.1	1.11405	8.23568e-22	1.77901e-19	2.16453	PREDICTED: Bos taurus poly(ADP-ribose) polymerase family member 14 (PARP14), transcript variant X1, mRNA	PARP14
XM_015458846.2	1.11379	4.34188e-06	8.36593e-05	2.16413	PREDICTED: Bos taurus DNA topoisomerase II alpha (TOP2A), transcript variant X2, mRNA	TOP2A
XM_024996004.1	1.11322	1.49114e-14	1.60903e-12	2.16327	PREDICTED: Bos taurus semaphorin 4D (SEMA4D), transcript variant X4, mRNA	SEMA4D
XM_024986224.1	1.11295	4.57928e-14	4.36566e-12	2.16288	PREDICTED: Bos taurus N-acylsphingosine amidohydrolase 1 (ASAH1), transcript variant X2, mRNA	ASAH1
NM_001075576.1	1.11279	3.97164e-12	2.85984e-10	2.16264	Bos taurus calcineurin like EF-hand protein 1 (CHP1), mRNA	CHP1
NM_001035466.2	1.11275	2.72042e-11	1.69019e-09	2.16257	Bos taurus flotillin 2 (FLOT2), mRNA	FLOT2
XM_024977465.1	1.1114	4.75539e-16	6.32343e-14	2.16055	PREDICTED: Bos taurus nucleic acid binding protein 1 (NABP1), transcript variant X1, mRNA	NABP1
NM_001013589.3	1.11123	4.57171e-10	2.24615e-08	2.1603	Bos taurus triosephosphate isomerase 1 (TPI1), mRNA	TPI1
NM_001082436.2	1.1112	0.00213038	0.0137255	2.16026	Bos taurus cell division cycle 20 (CDC20), mRNA	CDC20
XM_010816945.3	1.11051	0.00341769	0.019796	2.15922	PREDICTED: Bos taurus phosphodiesterase 8A (PDE8A), transcript variant X3, mRNA	PDE8A
NM_174128.3	1.1103	0.00751576	0.0361116	2.1589	Bos taurus neuregulin 1 (NRG1), mRNA	NRG1
XM_005225967.4	1.10986	4.28175e-14	4.11264e-12	2.15825	PREDICTED: Bos taurus N-acylsphingosine amidohydrolase 1 (ASAH1), transcript variant X1, mRNA	ASAH1
XM_002697373.5	1.10965	0.000980889	0.00745275	2.15793	PREDICTED: Bos taurus leukocyte specific transcript 1 (LST1), transcript variant X4, mRNA	LST1
XM_024993241.1	1.10934	8.7152e-14	8.01032e-12	2.15746	PREDICTED: Bos taurus HECT and RLD domain containing E3 ubiquitin protein ligase family member 6 (HERC6), transcript variant X2, mRNA	HERC6
XM_024997544.1	1.10926	0.00118324	0.00865002	2.15735	PREDICTED: Bos taurus sprouty related EVH1 domain containing 1 (SPRED1), transcript variant X1, mRNA	SPRED1
XM_024981117.1	1.1088	0.000110123	0.00125	2.15666	PREDICTED: Bos taurus FAM20A, golgi associated secretory pathway pseudokinase (FAM20A), transcript variant X4, mRNA	FAM20A
XM_005210463.4	1.10867	1.87125e-14	1.95907e-12	2.15647	PREDICTED: Bos taurus semaphorin 4D (SEMA4D), transcript variant X1, mRNA	SEMA4D
XM_005204640.4	1.10844	1.97523e-07	5.55616e-06	2.15613	PREDICTED: Bos taurus solute carrier family 6 member 9 (SLC6A9), transcript variant X1, mRNA	SLC6A9
NM_174204.3	1.10836	0.00250465	0.0155263	2.156	Bos taurus Ts translation elongation factor, mitochondrial (TSFM), mRNA; nuclear gene for mitochondrial product	TSFM
NM_173889.1	1.10827	7.89459e-09	3.03654e-07	2.15588	Bos taurus adenylate kinase 2 (AK2), mRNA; nuclear gene for mitochondrial product	AK2
NM_001242343.1	1.10765	2.17742e-07	6.07152e-06	2.15495	Bos taurus solute carrier family 6 member 9 (SLC6A9), transcript variant 1, mRNA	SLC6A9
XM_002697460.5	1.1068	5.35918e-05	0.000693186	2.15367	PREDICTED: Bos taurus histone cluster 1, H3c (HIST1H3C), mRNA	HIST1H3C
XM_024980428.1	1.10675	1.8898e-12	1.43757e-10	2.1536	PREDICTED: Bos taurus flotillin 2 (FLOT2), transcript variant X2, mRNA	FLOT2
NM_001037141.3	1.10675	6.64589e-10	3.17385e-08	2.15359	Bos taurus HCK proto-oncogene, Src family tyrosine kinase (HCK), transcript variant 2, mRNA	HCK
XM_025001876.1	1.10635	0.003265	0.0191481	2.153	PREDICTED: Bos taurus sperm associated antigen 1 (SPAG1), mRNA	SPAG1
XM_005204643.4	1.10585	2.93542e-07	7.87212e-06	2.15226	PREDICTED: Bos taurus solute carrier family 6 member 9 (SLC6A9), transcript variant X5, mRNA	SLC6A9
XM_005210464.4	1.10584	2.15347e-14	2.22356e-12	2.15224	PREDICTED: Bos taurus semaphorin 4D (SEMA4D), transcript variant X2, mRNA	SEMA4D
XM_024984913.1	1.10515	4.05796e-07	1.05082e-05	2.15122	PREDICTED: Bos taurus solute carrier family 6 member 9 (SLC6A9), transcript variant X6, mRNA	SLC6A9
XM_005203098.2	1.10512	2.79308e-05	0.000398749	2.15117	PREDICTED: Bos taurus sestrin 2 (SESN2), transcript variant X1, mRNA	SESN2
XM_024984906.1	1.10512	3.08274e-07	8.19664e-06	2.15116	PREDICTED: Bos taurus solute carrier family 6 member 9 (SLC6A9), transcript variant X3, mRNA	SLC6A9
XM_010808462.3	1.10502	5.81436e-09	2.26362e-07	2.15102	PREDICTED: Bos taurus PR/SET domain 1 (PRDM1), transcript variant X2, mRNA	PRDM1
XM_002707768.6	1.10475	6.55923e-05	0.000817828	2.15061	PREDICTED: Bos taurus FAM20A, golgi associated secretory pathway pseudokinase (FAM20A), transcript variant X1, mRNA	FAM20A
XM_024976017.1	1.10411	4.14039e-14	3.98435e-12	2.14966	PREDICTED: Bos taurus selectin L (SELL), transcript variant X2, mRNA	SELL
XM_005221812.4	1.10395	0.00383951	0.0216242	2.14942	PREDICTED: Bos taurus phosphodiesterase 8A (PDE8A), transcript variant X4, mRNA	PDE8A
XM_024981797.1	1.10318	0.00294847	0.0176587	2.14828	PREDICTED: Bos taurus uncharacterized LOC522763 (LOC522763), transcript variant X2, mRNA	LOC522763
XM_024987400.1	1.1028	2.20866e-07	6.14857e-06	2.14772	PREDICTED: Bos taurus protein phosphatase 1 regulatory inhibitor subunit 14B (PPP1R14B), mRNA	PPP1R14B
XM_024980431.1	1.10259	6.96395e-12	4.75359e-10	2.1474	PREDICTED: Bos taurus flotillin 2 (FLOT2), transcript variant X5, mRNA	FLOT2
XM_005204641.4	1.10253	2.97654e-07	7.97821e-06	2.1473	PREDICTED: Bos taurus solute carrier family 6 member 9 (SLC6A9), transcript variant X2, mRNA	SLC6A9
NM_174093.1	1.10211	0.0057754	0.0296091	2.14669	Bos taurus interleukin 1 beta (IL1B), mRNA	IL1B
XM_024991708.1	1.10207	0.00509381	0.0269872	2.14663	PREDICTED: Bos taurus C-type lectin domain containing 6A (CLEC6A), transcript variant X2, mRNA	CLEC6A
XM_005216815.2	1.102	1.75048e-06	3.76222e-05	2.14652	PREDICTED: Bos taurus 3'(2'), 5'-bisphosphate nucleotidase 1 (BPNT1), transcript variant X4, mRNA	BPNT1
XM_005220781.4	1.10138	4.90367e-06	9.24994e-05	2.1456	PREDICTED: Bos taurus DNA topoisomerase II alpha (TOP2A), transcript variant X1, mRNA	TOP2A
XM_024997784.1	1.10105	0.00293428	0.0175984	2.14511	PREDICTED: Bos taurus sterile alpha motif domain containing 4A (SAMD4A), transcript variant X3, mRNA	SAMD4A
NM_174182.1	1.10095	3.7276e-14	3.62804e-12	2.14495	Bos taurus selectin L (SELL), mRNA	SELL
XM_005216880.4	1.10066	3.64646e-14	3.5626e-12	2.14452	PREDICTED: Bos taurus selectin L (SELL), transcript variant X1, mRNA	SELL
NM_001098124.1	1.10036	1.27448e-13	1.14468e-11	2.14408	Bos taurus nucleic acid binding protein 1 (NABP1), mRNA	NABP1
XM_024981115.1	1.10002	7.55477e-05	0.000918904	2.14357	PREDICTED: Bos taurus FAM20A, golgi associated secretory pathway pseudokinase (FAM20A), transcript variant X2, mRNA	FAM20A
XM_015473201.2	1.09986	8.62518e-13	6.91027e-11	2.14334	PREDICTED: Bos taurus mitogen-activated protein kinase 6 (MAPK6), transcript variant X4, mRNA	MAPK6
XM_005210834.4	1.09979	2.32128e-08	8.03503e-07	2.14323	PREDICTED: Bos taurus PR/SET domain 1 (PRDM1), transcript variant X1, mRNA	PRDM1
NM_001046288.2	1.09848	0.00941179	0.0428756	2.14129	Bos taurus kinesin family member 20A (KIF20A), mRNA	KIF20A
XM_010805939.3	1.0979	0.000303493	0.0029107	2.14042	PREDICTED: Bos taurus centromere protein E (CENPE), transcript variant X1, mRNA	CENPE
XM_005202601.1	1.09753	0.00184812	0.0122796	2.13989	PREDICTED: Bos taurus NADH:ubiquinone oxidoreductase subunit B3 (NDUFB3), transcript variant X1, mRNA	NDUFB3
NM_174345.4	1.09753	3.83859e-10	1.9135e-08	2.13989	Bos taurus heat shock protein family A (Hsp70) member 8 (HSPA8), mRNA	HSPA8/HSP70
XM_010811203.3	1.0973	0.0032394	0.0190403	2.13954	PREDICTED: Bos taurus minichromosome maintenance 10 replication initiation factor (MCM10), transcript variant X6, mRNA	MCM10
NM_001046365.2	1.09648	3.70999e-07	9.68057e-06	2.13832	Bos taurus proteasome assembly chaperone 2 (PSMG2), mRNA	PSMG2
NM_205798.2	1.09642	1.50412e-06	3.29639e-05	2.13824	Bos taurus transmembrane BAX inhibitor motif containing 1 (TMBIM1), mRNA	BAX/TMBIM1
XM_010806029.3	1.09641	1.81954e-13	1.6033e-11	2.13821	PREDICTED: Bos taurus HECT and RLD domain containing E3 ubiquitin protein ligase family member 6 (HERC6), transcript variant X1, mRNA	HERC6
XM_024992541.1	1.096	1.78061e-05	0.00027507	2.13761	PREDICTED: Bos taurus apolipoprotein L3 (LOC788334), transcript variant X1, mRNA	APOL3
XM_005214307.4	1.0959	0.00318756	0.018796	2.13746	PREDICTED: Bos taurus minichromosome maintenance 10 replication initiation factor (MCM10), transcript variant X1, mRNA	MCM10
XM_005214309.4	1.0959	0.00318756	0.018796	2.13746	PREDICTED: Bos taurus minichromosome maintenance 10 replication initiation factor (MCM10), transcript variant X3, mRNA	MCM10
XM_005214310.4	1.0959	0.00318756	0.018796	2.13746	PREDICTED: Bos taurus minichromosome maintenance 10 replication initiation factor (MCM10), transcript variant X4, mRNA	MCM10
NM_001038688.2	1.0956	0.0055189	0.0286407	2.13702	Bos taurus RAS related (RRAS), mRNA	RRAS
XM_024992431.1	1.09527	3.94668e-10	1.96009e-08	2.13652	PREDICTED: Bos taurus activin A receptor type 1B (ACVR1B), transcript variant X1, mRNA	ACVR1B
XM_010802533.3	1.09521	5.75951e-05	0.00073494	2.13644	PREDICTED: Bos taurus sestrin 2 (SESN2), transcript variant X3, mRNA	SESN2
XM_005216812.2	1.09515	1.69962e-06	3.66984e-05	2.13635	PREDICTED: Bos taurus 3'(2'), 5'-bisphosphate nucleotidase 1 (BPNT1), transcript variant X1, mRNA	BPNT1
NM_001168010.1	1.09495	0.00807803	0.0381121	2.13605	Bos taurus transcription elongation factor, mitochondrial (TEFM), mRNA	TEFM
NM_001101097.1	1.09415	4.15869e-05	0.000558803	2.13487	Bos taurus H2.0 like homeobox (HLX), mRNA	HLX
NM_001242342.1	1.09358	3.35442e-07	8.84748e-06	2.13403	Bos taurus solute carrier family 6 member 9 (SLC6A9), transcript variant 2, mRNA	SLC6A9
XM_010805938.3	1.09271	0.000287768	0.00278388	2.13274	PREDICTED: Bos taurus centromere protein E (CENPE), transcript variant X2, mRNA	CENPE
XM_024997455.1	1.09247	3.63611e-12	2.62924e-10	2.13239	PREDICTED: Bos taurus calcineurin like EF-hand protein 1 (CHP1), transcript variant X1, mRNA	CHP1
XM_005206562.4	1.09229	0.000113942	0.00128148	2.13212	PREDICTED: Bos taurus methyltransferase like 1 (METTL1), transcript variant X1, mRNA	METTL1
NM_001192936.1	1.09203	3.4748e-08	1.16574e-06	2.13174	Bos taurus PR/SET domain 1 (PRDM1), mRNA	PRDM1
XM_002692097.6	1.09196	0.00344239	0.0198931	2.13164	PREDICTED: Bos taurus minichromosome maintenance 10 replication initiation factor (MCM10), transcript variant X7, mRNA	MCM10
XM_010805940.3	1.09162	0.000320064	0.00303608	2.13113	PREDICTED: Bos taurus centromere protein E (CENPE), transcript variant X3, mRNA	CENPE
XR_001501427.2	1.09133	0.0109787	0.0481964	2.13071	PREDICTED: Bos taurus uncharacterized LOC101904916 (LOC101904916), transcript variant X1, ncRNA	LOC101904916
XM_005210836.4	1.09128	1.00016e-08	3.75116e-07	2.13063	PREDICTED: Bos taurus PR/SET domain 1 (PRDM1), transcript variant X3, mRNA	PRDM1
XM_024978054.1	1.09107	6.39852e-12	4.39694e-10	2.13032	PREDICTED: Bos taurus ceramide synthase 6 (CERS6), transcript variant X2, mRNA	CERS6
XM_005225968.4	1.08972	2.33869e-14	2.38505e-12	2.12833	PREDICTED: Bos taurus N-acylsphingosine amidohydrolase 1 (ASAH1), transcript variant X3, mRNA	ASAH1
NM_174333.3	1.08917	5.51553e-10	2.6714e-08	2.12751	Bos taurus protein disulfide isomerase family A member 3 (PDIA3), mRNA	PDIA3
NM_001102069.1	1.08912	0.00307741	0.0182948	2.12745	Bos taurus uncharacterized LOC522763 (LOC522763), mRNA	LOC522763
XM_005214311.4	1.0877	0.00341631	0.0197938	2.12535	PREDICTED: Bos taurus minichromosome maintenance 10 replication initiation factor (MCM10), transcript variant X5, mRNA	MCM10
NM_001102252.1	1.0876	7.8013e-17	1.09722e-14	2.1252	Bos taurus protein tyrosine kinase 2 beta (PTK2B), mRNA	PTK2B
XM_010810303.3	1.08737	9.92898e-14	9.07704e-12	2.12486	PREDICTED: Bos taurus ADAM metallopeptidase domain 17 (ADAM17), transcript variant X2, mRNA	ADAM17
XM_024990499.1	1.0871	0.00050651	0.00440251	2.12447	PREDICTED: Bos taurus NADH:ubiquinone oxidoreductase subunit A5 (NDUFA5), transcript variant X1, mRNA	NDUFA5
XM_024978051.1	1.087	7.75997e-12	5.21275e-10	2.12431	PREDICTED: Bos taurus ceramide synthase 6 (CERS6), transcript variant X1, mRNA	CERS6
NM_174597.2	1.08699	2.28304e-07	6.33155e-06	2.1243	Bos taurus scavenger receptor class B member 1 (SCARB1), mRNA	SCARB1
XM_024992432.1	1.08675	4.4144e-10	2.18142e-08	2.12395	PREDICTED: Bos taurus activin A receptor type 1B (ACVR1B), transcript variant X2, mRNA	ACVR1B
XM_005216613.4	1.08666	1.30172e-06	2.90251e-05	2.12382	PREDICTED: Bos taurus membrane-spanning 4-domains, subfamily A, member 7 (MS4A7), transcript variant X2, mRNA	MS4A7
XM_024995913.1	1.08666	8.34032e-17	1.16344e-14	2.12382	PREDICTED: Bos taurus protein tyrosine kinase 2 beta (PTK2B), transcript variant X1, mRNA	PTK2B
XM_024995914.1	1.08623	7.37911e-17	1.04646e-14	2.12319	PREDICTED: Bos taurus protein tyrosine kinase 2 beta (PTK2B), transcript variant X2, mRNA	PTK2B
NM_173966.3	1.08606	1.32568e-06	2.94952e-05	2.12294	Bos taurus tumor necrosis factor (TNF), mRNA	TNF
XM_005214308.2	1.08561	0.00356039	0.0204504	2.12228	PREDICTED: Bos taurus minichromosome maintenance 10 replication initiation factor (MCM10), transcript variant X2, mRNA	MCM10
XM_015460791.2	1.08547	0.00982987	0.0444049	2.12206	PREDICTED: Bos taurus marker of proliferation Ki-67 (MKI67), mRNA	MKI670
XM_024981784.1	1.08409	3.19809e-09	1.32109e-07	2.12003	PREDICTED: Bos taurus uncharacterized LOC787234 (LOC787234), transcript variant X3, mRNA	LOC787234
XM_024998591.1	1.08302	0.000463915	0.00410831	2.11846	PREDICTED: Bos taurus ABO, alpha 1-3-N-acetylgalactosaminyltransferase and alpha 1-3-galactosyltransferase (ABO), transcript variant X8, mRNA	ABO
XM_005203024.4	1.08259	3.73048e-09	1.51693e-07	2.11784	PREDICTED: Bos taurus uncharacterized LOC787234 (LOC787234), transcript variant X2, mRNA	LOC787234
XM_024993520.1	1.08178	0.000344612	0.00322525	2.11664	PREDICTED: Bos taurus centromere protein E (CENPE), transcript variant X5, mRNA	CENPE
XM_010803003.3	1.08116	2.47936e-07	6.80018e-06	2.11573	PREDICTED: Bos taurus cathepsin S (CTSS), transcript variant X2, mRNA	CTSS
XM_005205720.4	1.08092	7.41879e-11	4.15541e-09	2.11538	PREDICTED: Bos taurus calumenin (CALU), transcript variant X1, mRNA	CALU
XM_005203022.4	1.08081	3.93318e-09	1.59303e-07	2.11523	PREDICTED: Bos taurus uncharacterized LOC787234 (LOC787234), transcript variant X1, mRNA	LOC787234
NM_174780.3	1.08065	2.19354e-07	6.10979e-06	2.11499	Bos taurus brain abundant membrane attached signal protein 1 (BASP1), mRNA	BASP1
XM_010803004.3	1.08041	2.47127e-07	6.78373e-06	2.11464	PREDICTED: Bos taurus cathepsin S (CTSS), transcript variant X1, mRNA	CTSS
XM_024981218.1	1.0804	2.49705e-07	6.82522e-06	2.11462	PREDICTED: Bos taurus brain abundant membrane attached signal protein 1 (BASP1), transcript variant X4, mRNA	BASP1
NM_001033615.2	1.07995	2.44645e-07	6.72705e-06	2.11396	Bos taurus cathepsin S (CTSS), mRNA	CTSS
NM_001078086.2	1.07968	0.00274739	0.0166927	2.11357	Bos taurus exosome component 4 (EXOSC4), mRNA	EXOSC4
NM_001110194.1	1.07945	1.60707e-10	8.57915e-09	2.11323	Bos taurus HCK proto-oncogene, Src family tyrosine kinase (HCK), transcript variant 1, mRNA	HCK
XM_024977024.1	1.07917	1.19083e-07	3.55286e-06	2.11282	PREDICTED: Bos taurus scavenger receptor class B member 1 (SCARB1), transcript variant X2, mRNA	SCARB1
XM_024981217.1	1.07854	2.62442e-07	7.12769e-06	2.1119	PREDICTED: Bos taurus brain abundant membrane attached signal protein 1 (BASP1), transcript variant X3, mRNA	BASP1
NM_001098991.1	1.07799	4.63803e-10	2.27437e-08	2.1111	Bos taurus FGR proto-oncogene, Src family tyrosine kinase (FGR), mRNA	FGR
NM_001034479.1	1.07715	0.00533176	0.0279551	2.10986	Bos taurus C-type lectin domain containing 6A (CLEC6A), mRNA	CLEC6A
XM_024981219.1	1.07625	3.03024e-07	8.10096e-06	2.10854	PREDICTED: Bos taurus brain abundant membrane attached signal protein 1 (BASP1), transcript variant X5, mRNA	BASP1
NM_001046197.2	1.07591	0.00119906	0.00873766	2.10806	Bos taurus EMG1 N1-specific pseudouridine methyltransferase (EMG1), mRNA	EMG1
NM_001192644.2	1.07569	7.98178e-13	6.48614e-11	2.10773	Bos taurus HECT and RLD domain containing E3 ubiquitin protein ligase family member 6 (HERC6), mRNA	HERC6
XM_024998594.1	1.07546	0.000533364	0.00458348	2.10739	PREDICTED: Bos taurus ABO, alpha 1-3-N-acetylgalactosaminyltransferase and alpha 1-3-galactosyltransferase (ABO), transcript variant X10, mRNA	ABO
NM_001014908.1	1.07377	5.9373e-16	7.81388e-14	2.10493	Bos taurus TRAF-type zinc finger domain containing 1 (TRAFD1), mRNA	TRAFD1
XM_010802559.3	1.07299	3.01909e-10	1.53793e-08	2.10379	PREDICTED: Bos taurus FGR proto-oncogene, Src family tyrosine kinase (FGR), transcript variant X6, mRNA	FGR
XM_010803350.3	1.07246	0.000223224	0.00226602	2.10302	PREDICTED: Bos taurus golgin subfamily A member 6-like protein 22 (LOC786372), transcript variant X4, mRNA	GOLGA6L22
NM_001113719.2	1.07226	1.19863e-07	3.57389e-06	2.10273	Bos taurus ATP synthase membrane subunit f (ATP5MF), mRNA; nuclear gene for mitochondrial product	ATP5MF
XM_010803904.3	1.07224	0.0114745	0.049891	2.1027	PREDICTED: Bos taurus programmed cell death 1 (PDCD1), transcript variant X1, mRNA	PDCD1
XM_005203152.4	1.07202	3.23401e-10	1.63602e-08	2.10237	PREDICTED: Bos taurus FGR proto-oncogene, Src family tyrosine kinase (FGR), transcript variant X1, mRNA	FGR
XR_003037286.1	1.07178	0.0113959	0.0496605	2.10202	PREDICTED: Bos taurus uncharacterized LOC101904916 (LOC101904916), transcript variant X2, ncRNA	LOC101904916
XM_024990082.1	1.07154	0.000217829	0.00222103	2.10167	PREDICTED: Bos taurus golgin subfamily A member 6-like protein 22 (LOC786372), transcript variant X5, mRNA	GOLGA6L22
XM_015470182.2	1.0709	0.00987131	0.0445214	2.10074	PREDICTED: Bos taurus calcium dependent secretion activator 2 (CADPS2), transcript variant X1, mRNA	CADPS2
XM_015470183.2	1.0709	0.00987131	0.0445214	2.10074	PREDICTED: Bos taurus calcium dependent secretion activator 2 (CADPS2), transcript variant X2, mRNA	CADPS2
XM_015470184.2	1.0709	0.00987131	0.0445214	2.10074	PREDICTED: Bos taurus calcium dependent secretion activator 2 (CADPS2), transcript variant X3, mRNA	CADPS2
XM_015470185.2	1.0709	0.00987131	0.0445214	2.10074	PREDICTED: Bos taurus calcium dependent secretion activator 2 (CADPS2), transcript variant X5, mRNA	CADPS2
XM_015470187.2	1.0709	0.00987131	0.0445214	2.10074	PREDICTED: Bos taurus calcium dependent secretion activator 2 (CADPS2), transcript variant X7, mRNA	CADPS2
XM_024981216.1	1.07017	2.67787e-07	7.24595e-06	2.09968	PREDICTED: Bos taurus brain abundant membrane attached signal protein 1 (BASP1), transcript variant X2, mRNA	BASP1
XM_024998593.1	1.0691	0.000577338	0.00487897	2.09812	PREDICTED: Bos taurus ABO, alpha 1-3-N-acetylgalactosaminyltransferase and alpha 1-3-galactosyltransferase (ABO), transcript variant X9, mRNA	ABO
XM_010816440.3	1.0691	8.26713e-13	6.67564e-11	2.09812	PREDICTED: Bos taurus intercellular adhesion molecule 2 (LOC616254), transcript variant X10, mRNA	ICAM2/CD102
NM_001205893.1	1.06897	1.21556e-12	9.48636e-11	2.09794	Bos taurus solute carrier family 30 member 1 (SLC30A1), mRNA	SLC39A1
XM_005203151.4	1.06896	2.53607e-10	1.31146e-08	2.09792	PREDICTED: Bos taurus FGR proto-oncogene, Src family tyrosine kinase (FGR), transcript variant X2, mRNA	FGR
NM_001034449.2	1.06879	6.39254e-06	0.000115723	2.09767	Bos taurus karyopherin subunit alpha 2 (KPNA2), mRNA	KPNA2
XM_005210141.4	1.06843	4.10978e-08	1.35918e-06	2.09716	PREDICTED: Bos taurus CD72 molecule (CD72), transcript variant X2, mRNA	CD72
XM_024977185.1	1.06762	7.37563e-16	9.43988e-14	2.09598	PREDICTED: Bos taurus TRAF-type zinc finger domain containing 1 (TRAFD1), transcript variant X1, mRNA	TRAFD1
NM_001099081.2	1.06613	1.23405e-12	9.60141e-11	2.09381	Bos taurus serine palmitoyltransferase long chain base subunit 2 (SPTLC2), mRNA	SPTLC2
XM_024980952.1	1.06588	1.16551e-12	9.1097e-11	2.09344	PREDICTED: Bos taurus intercellular adhesion molecule 2 (LOC616254), transcript variant X11, mRNA	ICAM2/CD102
XM_025000572.1	1.06547	5.12232e-15	6.01461e-13	2.09285	PREDICTED: Bos taurus TNF superfamily member 10 (TNFSF10), transcript variant X3, mRNA	TNFSF10
NM_001104982.1	1.06437	0.00162791	0.0111092	2.09125	Bos taurus FUN14 domain containing 1 (FUNDC1), mRNA	FUNDC1
XM_005217738.4	1.06353	3.82123e-07	9.94044e-06	2.09005	PREDICTED: Bos taurus scavenger receptor class B member 1 (SCARB1), transcript variant X1, mRNA	SCARB1
XM_024990247.1	1.06274	0.00152449	0.0105826	2.0889	PREDICTED: Bos taurus Holliday junction recognition protein (HJURP), transcript variant X7, mRNA	HJURP
XM_005214122.4	1.06177	1.55392e-14	1.66081e-12	2.0875	PREDICTED: Bos taurus ATP synthase F1 subunit gamma (ATP5F1C), transcript variant X2, mRNA	ATP5C1
XM_024998748.1	1.06118	4.8798e-09	1.93961e-07	2.08664	PREDICTED: Bos taurus prolactin regulatory element binding (PREB), transcript variant X1, mRNA	PREB
NM_001001855.3	1.06106	0.0067471	0.0332448	2.08646	Bos taurus baculoviral IAP repeat containing 5 (BIRC5), mRNA	BIRC5
XM_024979866.1	1.06091	1.53422e-19	2.7463e-17	2.08624	PREDICTED: Bos taurus signal transducer and activator of transcription 3 (STAT3), transcript variant X3, mRNA	STAT3
XM_024979867.1	1.06019	2.03046e-19	3.60935e-17	2.0852	PREDICTED: Bos taurus signal transducer and activator of transcription 3 (STAT3), transcript variant X4, mRNA	STAT3
XM_010802557.3	1.06018	3.47778e-10	1.74554e-08	2.08519	PREDICTED: Bos taurus FGR proto-oncogene, Src family tyrosine kinase (FGR), transcript variant X4, mRNA	FGR
XM_005203155.4	1.06	4.59011e-10	2.25303e-08	2.08493	PREDICTED: Bos taurus FGR proto-oncogene, Src family tyrosine kinase (FGR), transcript variant X7, mRNA	FGR
NM_001083752.1	1.05989	1.44901e-05	0.000230468	2.08477	Bos taurus complement C3a receptor 1 (C3AR1), mRNA	C3AR1
XM_002689678.6	1.05942	3.20712e-08	1.08019e-06	2.08409	PREDICTED: Bos taurus CD72 molecule (CD72), transcript variant X1, mRNA	CD72
XM_024980429.1	1.05905	3.60524e-12	2.61329e-10	2.08356	PREDICTED: Bos taurus flotillin 2 (FLOT2), transcript variant X3, mRNA	FLOT2
XM_024982680.1	1.05797	9.37635e-07	2.17205e-05	2.082	PREDICTED: Bos taurus E2F transcription factor 2 (E2F2), transcript variant X3, mRNA	E2F7
XM_025001474.1	1.05777	6.9174e-10	3.28817e-08	2.08171	PREDICTED: Bos taurus FGR proto-oncogene, Src family tyrosine kinase (FGR), transcript variant X8, mRNA	FGR
NM_001192664.2	1.05734	1.97894e-10	1.04123e-08	2.08109	Bos taurus colony stimulating factor 2 receptor subunit beta (CSF2RB), mRNA	CSF2RB
XM_005203153.4	1.0566	7.27569e-10	3.44888e-08	2.08003	PREDICTED: Bos taurus FGR proto-oncogene, Src family tyrosine kinase (FGR), transcript variant X5, mRNA	FGR
XM_024981215.1	1.05656	2.37583e-07	6.57108e-06	2.07996	PREDICTED: Bos taurus brain abundant membrane attached signal protein 1 (BASP1), transcript variant X1, mRNA	BASP1
XM_024979865.1	1.05643	1.16898e-19	2.1222e-17	2.07977	PREDICTED: Bos taurus signal transducer and activator of transcription 3 (STAT3), transcript variant X1, mRNA	STAT3
NM_001040543.3	1.05549	0.000231806	0.00233885	2.07843	Bos taurus small nuclear ribonucleoprotein polypeptide G (SNRPG), mRNA	SNRPG
XM_010816228.3	1.0549	1.24661e-19	2.25513e-17	2.07757	PREDICTED: Bos taurus signal transducer and activator of transcription 3 (STAT3), transcript variant X2, mRNA	STAT3
XM_005223885.4	1.05466	0.00172302	0.0115897	2.07723	PREDICTED: Bos taurus eukaryotic translation elongation factor 1 epsilon 1 (EEF1E1), transcript variant X1, mRNA	EEF1E1
XM_015472585.2	1.05436	3.41881e-16	4.58183e-14	2.0768	PREDICTED: Bos taurus TNF superfamily member 10 (TNFSF10), transcript variant X1, mRNA	TNFSF10
NM_001034545.2	1.05424	3.67525e-06	7.26745e-05	2.07663	Bos taurus interferon gamma inducible protein 47 (IFI47), mRNA	IFI47
NM_001075529.1	1.05382	0.000741942	0.00595263	2.07602	Bos taurus surfeit 6 (SURF6), mRNA	SURF6
NM_001076875.2	1.05246	1.13223e-11	7.3373e-10	2.07407	Bos taurus prolactin regulatory element binding (PREB), mRNA	PREB
NM_001035046.2	1.05229	8.06086e-05	0.000966228	2.07381	Bos taurus microsomal glutathione S-transferase 3 (MGST3), mRNA; nuclear gene for mitochondrial product	MGST3
NM_174793.2	1.05228	3.4681e-13	2.93956e-11	2.07381	Bos taurus tyrosine 3-monooxygenase/tryptophan 5-monooxygenase activation protein gamma (YWHAG), mRNA	YWHAG
XM_015459197.2	1.05216	0.0013901	0.00984863	2.07363	PREDICTED: Bos taurus myeloid-associated differentiation marker (LOC100298453), mRNA	MYADM
XM_005201704.4	1.05212	9.03711e-16	1.13396e-13	2.07358	PREDICTED: Bos taurus TNF superfamily member 10 (TNFSF10), transcript variant X2, mRNA	TNFSF10
XM_002695693.6	1.04997	1.18581e-10	6.39702e-09	2.07049	PREDICTED: Bos taurus clustered mitochondria homolog (CLUH), transcript variant X3, mRNA	CLUH
NM_001077839.1	1.04996	1.18975e-06	2.6785e-05	2.07047	Bos taurus C-C motif chemokine receptor 1 (CCR1), mRNA	CCR1
XM_024980705.1	1.0499	1.08302e-10	5.89214e-09	2.07039	PREDICTED: Bos taurus clustered mitochondria homolog (CLUH), transcript variant X4, mRNA	CLUH
XM_015459656.2	1.0487	2.86359e-06	5.81522e-05	2.06866	PREDICTED: Bos taurus chemokine (C-C motif) receptor 1 (CCR1), transcript variant X1, mRNA	CCR1
XM_005222839.4	1.0486	0.0079124	0.0375	2.06852	PREDICTED: Bos taurus cell division cycle 25A (CDC25A), transcript variant X1, mRNA	CDC25A
XM_025001481.1	1.04848	3.21046e-14	3.20389e-12	2.06835	PREDICTED: Bos taurus family with sequence similarity 49 member B (FAM49B), transcript variant X7, mRNA	FAM49B
NM_174211.3	1.04821	2.13914e-06	4.46993e-05	2.06796	Bos taurus UDP-glucose 6-dehydrogenase (UGDH), mRNA	UGDH
NM_176649.3	1.04782	1.11887e-05	0.000184896	2.0674	Bos taurus ATP synthase membrane subunit c locus 1 (ATP5MC1), mRNA; nuclear gene for mitochondrial product	ATP5MC1
XM_024994259.1	1.04707	3.40158e-05	0.000471296	2.06633	PREDICTED: Bos taurus interferon gamma inducible protein 47 (IFI47), transcript variant X1, mRNA	IFI47
XM_010813889.3	1.04521	0.000359581	0.00333794	2.06366	PREDICTED: Bos taurus kinetochore associated 1 (KNTC1), transcript variant X1, mRNA	KNTC1
XM_005217760.4	1.04521	0.000359581	0.00333794	2.06366	PREDICTED: Bos taurus kinetochore associated 1 (KNTC1), transcript variant X2, mRNA	KNTC1
NM_001046047.1	1.04441	4.29031e-14	4.11315e-12	2.06252	Bos taurus family with sequence similarity 49 member B (FAM49B), mRNA	FAM49B
XM_025001491.1	1.04403	4.1066e-14	3.95928e-12	2.06198	PREDICTED: Bos taurus family with sequence similarity 49 member B (FAM49B), transcript variant X17, mRNA	FAM49B
XM_005203162.4	1.04389	4.79196e-05	0.000630593	2.06178	PREDICTED: Bos taurus platelet activating factor receptor (PTAFR), transcript variant X1, mRNA	PTAFR
XM_024977187.1	1.04377	5.11597e-14	4.80572e-12	2.06161	PREDICTED: Bos taurus TRAF-type zinc finger domain containing 1 (TRAFD1), transcript variant X3, mRNA	TRAFD1
XM_024999379.1	1.04368	4.77052e-06	9.02871e-05	2.06148	PREDICTED: Bos taurus transmembrane BAX inhibitor motif containing 1 (TMBIM1), transcript variant X1, mRNA	BAX/TMBIM1
XM_024977089.1	1.04323	0.000345558	0.00323062	2.06084	PREDICTED: Bos taurus kinetochore associated 1 (KNTC1), transcript variant X3, mRNA	KNTC1
XM_024977090.1	1.04323	0.000345558	0.00323062	2.06084	PREDICTED: Bos taurus kinetochore associated 1 (KNTC1), transcript variant X4, mRNA	KNTC1
XM_002697507.5	1.04306	0.00145517	0.0101926	2.06059	PREDICTED: Bos taurus histone H2B type 1 (LOC104968456), mRNA	H2B
XM_024977186.1	1.04291	4.82573e-14	4.57506e-12	2.06039	PREDICTED: Bos taurus TRAF-type zinc finger domain containing 1 (TRAFD1), transcript variant X2, mRNA	TRAFD1
XM_015459977.2	1.04276	0.0032726	0.0191826	2.06017	PREDICTED: Bos taurus histone H3.1 (LOC107131750), mRNA	H3.1
XM_025001478.1	1.04241	6.20135e-14	5.76185e-12	2.05967	PREDICTED: Bos taurus family with sequence similarity 49 member B (FAM49B), transcript variant X4, mRNA	FAM49B
XM_025001484.1	1.04214	2.23294e-14	2.29549e-12	2.05928	PREDICTED: Bos taurus family with sequence similarity 49 member B (FAM49B), transcript variant X10, mRNA	FAM49B
XM_005225115.2	1.04189	1.99251e-09	8.4864e-08	2.05892	PREDICTED: Bos taurus heat shock protein family B (small) member 1 (HSPB1), transcript variant X1, mRNA	HSPB1
NM_001098061.1	1.0418	9.70449e-11	5.31929e-09	2.05879	Bos taurus squalene epoxidase (SQLE), mRNA	SQLE
XM_025001486.1	1.04114	5.29051e-14	4.96058e-12	2.05786	PREDICTED: Bos taurus family with sequence similarity 49 member B (FAM49B), transcript variant X12, mRNA	FAM49B
XM_002691486.6	1.0411	3.38411e-13	2.87313e-11	2.05779	PREDICTED: Bos taurus ADAM metallopeptidase domain 17 (ADAM17), transcript variant X1, mRNA	ADAM17
XM_003587281.5	1.04109	7.60307e-10	3.58086e-08	2.05778	PREDICTED: Bos taurus adrenomedullin 5 (putative) (ADM5), mRNA	ADM5
NM_001015566.1	1.04105	8.22379e-08	2.55472e-06	2.05772	Bos taurus proteasome 20S subunit alpha 5 (PSMA5), mRNA	PSMA5
XM_010802714.2	1.04042	5.01463e-05	0.000655243	2.05683	PREDICTED: Bos taurus microsomal glutathione S-transferase 3 (MGST3), transcript variant X1, mRNA	MGST3
NM_001077893.2	1.04027	2.87241e-06	5.83081e-05	2.05661	Bos taurus eukaryotic translation initiation factor 4E binding protein 1 (EIF4EBP1), mRNA	EIF4EBP1
XM_005202331.4	1.04023	4.03425e-06	7.85896e-05	2.05655	PREDICTED: Bos taurus mitogen-activated protein kinase kinase kinase 20 (MAP3K20), transcript variant X1, mRNA	MAP3K20
NM_001025569.1	1.03944	1.83624e-09	7.93301e-08	2.05544	Bos taurus heat shock protein family B (small) member 1 (HSPB1), mRNA	HSPB1
XM_025001482.1	1.03926	2.78476e-14	2.8175e-12	2.05517	PREDICTED: Bos taurus family with sequence similarity 49 member B (FAM49B), transcript variant X8, mRNA	FAM49B
NM_001192091.2	1.03882	0.00039157	0.00358484	2.05455	Bos taurus kinetochore associated 1 (KNTC1), mRNA	KNTC1
XM_025001480.1	1.03838	3.23532e-14	3.22241e-12	2.05392	PREDICTED: Bos taurus family with sequence similarity 49 member B (FAM49B), transcript variant X6, mRNA	FAM49B
XM_024996006.1	1.03821	2.88541e-12	2.14395e-10	2.05368	PREDICTED: Bos taurus semaphorin 4D (SEMA4D), transcript variant X6, mRNA	SEMA4D
XM_025001475.1	1.03684	1.59707e-14	1.70338e-12	2.05173	PREDICTED: Bos taurus family with sequence similarity 49 member B (FAM49B), transcript variant X1, mRNA	FAM49B
XM_025001487.1	1.03667	2.98758e-14	2.99313e-12	2.05149	PREDICTED: Bos taurus family with sequence similarity 49 member B (FAM49B), transcript variant X13, mRNA	FAM49B
XM_024977058.1	1.03651	8.09873e-06	0.000140643	2.05126	PREDICTED: Bos taurus proline dehydrogenase (oxidase) 1 (PRODH), transcript variant X4, mRNA	PRODH
XM_024982690.1	1.0361	1.87437e-05	0.000287043	2.05068	PREDICTED: Bos taurus E2F transcription factor 2 (E2F2), transcript variant X4, mRNA	E2F7
NM_001025334.2	1.03592	2.24936e-09	9.5249e-08	2.05043	Bos taurus adenine phosphoribosyltransferase (APRT), mRNA	APRT
XM_025001489.1	1.03565	4.0253e-14	3.89556e-12	2.05004	PREDICTED: Bos taurus family with sequence similarity 49 member B (FAM49B), transcript variant X15, mRNA	FAM49B
XM_025001488.1	1.03525	3.53024e-14	3.46891e-12	2.04947	PREDICTED: Bos taurus family with sequence similarity 49 member B (FAM49B), transcript variant X14, mRNA	FAM49B
XM_024977056.1	1.03486	9.61094e-06	0.000162164	2.04891	PREDICTED: Bos taurus proline dehydrogenase (oxidase) 1 (PRODH), transcript variant X2, mRNA	PRODH
NM_001075185.1	1.03375	8.56983e-06	0.000147176	2.04734	Bos taurus proline dehydrogenase 1 (PRODH), mRNA; nuclear gene for mitochondrial product	PRODH
XM_005203163.4	1.0336	6.38695e-05	0.000800049	2.04713	PREDICTED: Bos taurus platelet activating factor receptor (PTAFR), transcript variant X2, mRNA	PTAFR
XM_025001649.1	1.03345	6.29958e-05	0.000791816	2.04692	PREDICTED: Bos taurus platelet activating factor receptor (PTAFR), transcript variant X4, mRNA	PTAFR
XM_024977059.1	1.0334	1.30788e-05	0.000210983	2.04684	PREDICTED: Bos taurus proline dehydrogenase (oxidase) 1 (PRODH), transcript variant X5, mRNA	PRODH
NM_001205662.1	1.03247	2.77688e-11	1.71867e-09	2.04553	Bos taurus ring finger protein 19B (RNF19B), mRNA	RNF19B
NM_001038537.2	1.03243	5.78126e-06	0.000106381	2.04547	Bos taurus TLR adaptor interacting with endolysosomal SLC15A4 (TASL), mRNA	TASL
XM_024977055.1	1.03158	8.49207e-06	0.000146282	2.04425	PREDICTED: Bos taurus proline dehydrogenase (oxidase) 1 (PRODH), transcript variant X1, mRNA	PRODH
XM_005203150.4	1.03034	1.98374e-09	8.46311e-08	2.04251	PREDICTED: Bos taurus FGR proto-oncogene, Src family tyrosine kinase (FGR), transcript variant X3, mRNA	FGR
XM_005220156.4	1.03032	3.74658e-10	1.87311e-08	2.04248	PREDICTED: Bos taurus clustered mitochondria homolog (CLUH), transcript variant X2, mRNA	CLUH
NM_001033609.1	1.03006	4.94599e-08	1.60973e-06	2.04211	Bos taurus chaperonin containing TCP1 subunit 8 (CCT8), mRNA	CCT8
XM_010818459.3	1.02967	0.000115378	0.00129449	2.04155	PREDICTED: Bos taurus histone cluster 1, H1b (HIST1H1B), mRNA	HIST1H1B
NM_001015664.1	1.02927	4.56528e-06	8.70789e-05	2.04099	Bos taurus dolichyl-phosphate N-acetylglucosaminephosphotransferase 1 (DPAGT1), mRNA	DPAGT1
NM_001099028.1	1.02909	3.21226e-09	1.32515e-07	2.04074	Bos taurus ring finger protein 144B (RNF144B), mRNA	RNF144B
XM_025001641.1	1.0289	6.90669e-05	0.000852636	2.04046	PREDICTED: Bos taurus platelet activating factor receptor (PTAFR), transcript variant X3, mRNA	PTAFR
NM_001079585.1	1.02881	0.00601433	0.0305248	2.04034	Bos taurus solute carrier family 46 member 1 (SLC46A1), mRNA	SLC46A1
XM_005221730.4	1.02869	0.00109549	0.00814343	2.04017	PREDICTED: Bos taurus uncharacterized LOC522763 (LOC522763), transcript variant X1, mRNA	LOC522763
XM_024977057.1	1.0284	9.76206e-06	0.000164506	2.03976	PREDICTED: Bos taurus proline dehydrogenase (oxidase) 1 (PRODH), transcript variant X3, mRNA	PRODH
XM_025000412.1	1.02804	4.13973e-11	2.49041e-09	2.03925	PREDICTED: Bos taurus ring finger protein 19B (RNF19B), transcript variant X1, mRNA	RNF19B
NM_173977.3	1.02734	2.12733e-11	1.34621e-09	2.03826	Bos taurus aconitase 2 (ACO2), mRNA; nuclear gene for mitochondrial product	ACO2
XM_025001479.1	1.02711	6.18834e-14	5.76022e-12	2.03794	PREDICTED: Bos taurus family with sequence similarity 49 member B (FAM49B), transcript variant X5, mRNA	FAM49B
NM_174144.2	1.02703	1.15562e-10	6.24731e-09	2.03783	Bos taurus Pim-1 proto-oncogene, serine/threonine kinase (PIM1), mRNA	PIM1
XM_025001485.1	1.02653	3.57756e-14	3.5069e-12	2.03711	PREDICTED: Bos taurus family with sequence similarity 49 member B (FAM49B), transcript variant X11, mRNA	FAM49B
NM_001034240.1	1.02517	2.41711e-10	1.25756e-08	2.0352	Bos taurus ornithine aminotransferase (OAT), mRNA; nuclear gene for mitochondrial product	OAT
XM_024996005.1	1.02517	2.41433e-12	1.81767e-10	2.0352	PREDICTED: Bos taurus semaphorin 4D (SEMA4D), transcript variant X5, mRNA	SEMA4D
XM_003586328.5	1.02513	2.56499e-08	8.78948e-07	2.03514	PREDICTED: Bos taurus PPARG coactivator 1 beta (PPARGC1B), transcript variant X3, mRNA	PPARGC1B
XM_024974989.1	1.0248	3.00596e-09	1.25216e-07	2.03467	PREDICTED: Bos taurus succinate dehydrogenase complex subunit D (SDHD), transcript variant X2, mRNA	SDHD
XM_024995257.1	1.02456	1.507e-08	5.41029e-07	2.03435	PREDICTED: Bos taurus PPARG coactivator 1 beta (PPARGC1B), transcript variant X2, mRNA	PPARGC1B
XM_010803351.3	1.02412	0.000780118	0.00620624	2.03372	PREDICTED: Bos taurus golgin subfamily A member 6-like protein 22 (LOC786372), transcript variant X6, mRNA	GOLGA6L22
NM_001098160.1	1.02378	4.97784e-12	3.50879e-10	2.03324	Bos taurus semaphorin 4D (SEMA4D), mRNA	SEMA4D
XM_024992384.1	1.02334	1.11514e-14	1.2251e-12	2.03262	PREDICTED: Bos taurus oxysterol binding protein like 8 (OSBPL8), transcript variant X8, mRNA	OSBPL8
NM_174465.2	1.02331	5.02135e-08	1.63114e-06	2.03257	Bos taurus SEC11 homolog A, signal peptidase complex subunit (SEC11A), mRNA	SEC11A
NM_001103098.1	1.02312	0.0009607	0.00732872	2.03231	Bos taurus ubiquitin like with PHD and ring finger domains 1 (UHRF1), mRNA	UHRF1
XM_005209630.4	1.02287	2.56282e-08	8.78791e-07	2.03195	PREDICTED: Bos taurus PPARG coactivator 1 beta (PPARGC1B), transcript variant X1, mRNA	PPARGC1B
XM_005223195.4	1.02171	8.68286e-20	1.60476e-17	2.03032	PREDICTED: Bos taurus proteasome subunit beta 8 (PSMB8), transcript variant X3, mRNA	PSMB8
XM_024992383.1	1.02101	1.14015e-14	1.24722e-12	2.02934	PREDICTED: Bos taurus oxysterol binding protein like 8 (OSBPL8), transcript variant X4, mRNA	OSBPL8
XM_015474680.2	1.02093	1.88887e-05	0.000288659	2.02922	PREDICTED: Bos taurus dolichyl-phosphate N-acetylglucosaminephosphotransferase 1 (DPAGT1), transcript variant X2, mRNA	DPAGT1
NM_001192393.2	1.02072	5.3535e-06	9.97276e-05	2.02893	Bos taurus coproporphyrinogen oxidase (CPOX), mRNA	CPOX
XM_024992381.1	1.02062	1.1322e-14	1.24118e-12	2.02879	PREDICTED: Bos taurus oxysterol binding protein like 8 (OSBPL8), transcript variant X2, mRNA	OSBPL8
XM_025001476.1	1.02024	2.95639e-14	2.9677e-12	2.02826	PREDICTED: Bos taurus family with sequence similarity 49 member B (FAM49B), transcript variant X2, mRNA	FAM49B
XM_024974988.1	1.02008	2.23204e-09	9.45936e-08	2.02803	PREDICTED: Bos taurus succinate dehydrogenase complex subunit D (SDHD), transcript variant X1, mRNA	SDHD
XM_005207833.3	1.01984	2.20069e-06	4.58918e-05	2.0277	PREDICTED: Bos taurus UDP-glucose 6-dehydrogenase (UGDH), transcript variant X1, mRNA	UGDH
NM_001040480.2	1.0198	4.46034e-20	8.45731e-18	2.02764	Bos taurus proteasome 20S subunit beta 8 (PSMB8), mRNA	PSMB8
XM_005222538.4	1.01976	0.000243754	0.00243313	2.02758	PREDICTED: Bos taurus kinesin family member 15 (KIF15), transcript variant X1, mRNA	KIF15
XR_003032666.1	1.01973	1.12749e-07	3.39141e-06	2.02754	PREDICTED: Bos taurus uncharacterized LOC100847890 (LOC100847890), transcript variant X5, ncRNA	LOC100847890
XM_005201119.4	1.01966	4.92088e-08	1.60359e-06	2.02744	PREDICTED: Bos taurus chaperonin containing TCP1 subunit 8 (CCT8), transcript variant X1, mRNA	CCT8
XR_003037798.1	1.01952	0.00158783	0.0108981	2.02725	PREDICTED: Bos taurus uncharacterized LOC112449291 (LOC112449291), ncRNA	LOC112449291
XM_024980604.1	1.01836	0.00227663	0.0144069	2.02561	PREDICTED: Bos taurus protein phosphatase, Mg2+/Mn2+ dependent 1E (PPM1E), mRNA	PPM1E
NM_001206835.1	1.0175	0.000298081	0.00286614	2.02441	Bos taurus immediate early response 5 like (IER5L), mRNA	IER5L
XM_025001477.1	1.01712	9.4831e-14	8.68493e-12	2.02388	PREDICTED: Bos taurus family with sequence similarity 49 member B (FAM49B), transcript variant X3, mRNA	FAM49B
XM_005209286.4	1.01706	1.71577e-10	9.1025e-09	2.02379	PREDICTED: Bos taurus strawberry notch homolog 2 (SBNO2), transcript variant X8, mRNA	SBNO2
XM_010807240.3	1.01669	1.77434e-10	9.40347e-09	2.02327	PREDICTED: Bos taurus strawberry notch homolog 2 (SBNO2), transcript variant X7, mRNA	SBNO2
XM_005202861.3	1.01653	0.0023788	0.0148988	2.02304	PREDICTED: Bos taurus BCS1 homolog, ubiquinol-cytochrome c reductase complex chaperone (BCS1L), transcript variant X1, mRNA	BCS1L
XM_025001483.1	1.01598	3.46256e-14	3.41552e-12	2.02228	PREDICTED: Bos taurus family with sequence similarity 49 member B (FAM49B), transcript variant X9, mRNA	FAM49B
XM_015459869.2	1.01585	4.20271e-08	1.38722e-06	2.0221	PREDICTED: Bos taurus uncharacterized LOC787234 (LOC787234), transcript variant X5, mRNA	LOC787234
NM_001206724.1	1.01567	0.00183793	0.0122199	2.02185	Bos taurus ectonucleotide pyrophosphatase/phosphodiesterase family member 5 (ENPP5), mRNA	ENPP5
XM_005203023.4	1.01535	4.13288e-08	1.36505e-06	2.02139	PREDICTED: Bos taurus uncharacterized LOC787234 (LOC787234), transcript variant X4, mRNA	LOC787234
XM_024993634.1	1.01482	5.17456e-07	1.30037e-05	2.02065	PREDICTED: Bos taurus solute carrier family 2 member 9 (SLC2A9), transcript variant X4, mRNA	SLC2A9
NM_001319901.1	1.01461	8.21621e-15	9.26495e-13	2.02036	Bos taurus TNF superfamily member 10 (TNFSF10), mRNA	TNFSF10
XM_005223194.3	1.01448	2.16202e-19	3.82992e-17	2.02017	PREDICTED: Bos taurus proteasome subunit beta 8 (PSMB8), transcript variant X1, mRNA	PSMB8
NM_001103348.1	1.01414	2.60364e-09	1.09346e-07	2.0197	Bos taurus endoplasmic reticulum oxidoreductase 1 alpha (ERO1A), mRNA	ERO1A
NM_001034054.1	1.0141	2.29011e-12	1.73179e-10	2.01965	Bos taurus phosphoglycerate mutase 1 (PGAM1), mRNA	PGAM1
XM_005206023.4	1.01371	2.87329e-14	2.89563e-12	2.01909	PREDICTED: Bos taurus oxysterol binding protein like 8 (OSBPL8), transcript variant X4, mRNA	OSBPL8
XM_025001655.1	1.0136	8.98595e-05	0.00106072	2.01894	PREDICTED: Bos taurus platelet activating factor receptor (PTAFR), transcript variant X5, mRNA	PTAFR
NM_174000.2	1.01323	7.77384e-13	6.33729e-11	2.01842	Bos taurus calreticulin (CALR), mRNA	CALR
XM_005220155.4	1.01322	8.67832e-10	4.03164e-08	2.01842	PREDICTED: Bos taurus clustered mitochondria homolog (CLUH), transcript variant X1, mRNA	CLUH
XR_238710.4	1.0132	2.12558e-08	7.39764e-07	2.01839	PREDICTED: Bos taurus prohibitin (PHB), transcript variant X1, misc_RNA	PHB
NM_001035381.2	1.01282	1.31068e-09	5.87567e-08	2.01786	Bos taurus solute carrier family 39 member 1 (SLC39A1), mRNA	SLC39A1
XM_024980430.1	1.01269	8.36595e-12	5.56227e-10	2.01767	PREDICTED: Bos taurus flotillin 2 (FLOT2), transcript variant X4, mRNA	FLOT2
XM_002686809.6	1.01263	2.23894e-06	4.65188e-05	2.01759	PREDICTED: Bos taurus dedicator of cytokinesis 4 (DOCK4), transcript variant X1, mRNA	DOCK4
NM_001075698.1	1.01255	5.78191e-11	3.34607e-09	2.01747	Bos taurus interferon induced protein with tetratricopeptide repeats 5 (IFIT5), mRNA	IFIT5
XM_025001490.1	1.01121	4.85643e-14	4.59565e-12	2.0156	PREDICTED: Bos taurus family with sequence similarity 49 member B (FAM49B), transcript variant X16, mRNA	FAM49B
XM_010806982.3	1.01114	0.00118513	0.00866135	2.0155	PREDICTED: Bos taurus ubiquitin like with PHD and ring finger domains 1 (UHRF1), transcript variant X1, mRNA	UHRF1
XM_024983381.1	1.00907	1.48389e-19	2.67492e-17	2.01262	PREDICTED: Bos taurus proteasome subunit beta 8 (PSMB8), transcript variant X2, mRNA	PSMB8
XM_024990528.1	1.00888	3.72891e-08	1.24204e-06	2.01235	PREDICTED: Bos taurus cytochrome P450, family 51, subfamily A, polypeptide 1 (CYP51A1), transcript variant X1, mRNA	CYP51A1
XM_015475510.1	1.00869	0.00451582	0.0245962	2.01208	PREDICTED: Bos taurus hydroxycarboxylic acid receptor 2 (LOC527744), mRNA	HCA2
XM_015469384.2	1.00856	5.77408e-13	4.77551e-11	2.0119	PREDICTED: Bos taurus acyloxyacyl hydrolase (AOAH), transcript variant X2, mRNA	AOAH
NM_001077101.2	1.00801	5.94291e-05	0.000755041	2.01113	Bos taurus mitochondrial ribosomal protein S12 (MRPS12), mRNA	MRPS12
NM_001037612.2	1.00774	6.12938e-05	0.000774417	2.01076	Bos taurus proteasome 20S subunit beta 5 (PSMB5), mRNA	PSMB5
NM_001025319.2	1.00762	1.80224e-08	6.37168e-07	2.01059	Bos taurus cytochrome P450 family 51 subfamily A member 1 (CYP51A1), mRNA	CYP51A1
NM_001081621.1	1.00727	2.96504e-13	2.52571e-11	2.0101	Bos taurus TRAF interacting protein with forkhead associated domain (TIFA), mRNA	TIFA
XM_024992987.1	1.00714	6.23081e-06	0.000113431	2.00992	PREDICTED: Bos taurus UDP-glucose 6-dehydrogenase (UGDH), transcript variant X2, mRNA	UGDH
NM_174014.2	1.00681	5.70372e-05	0.000729093	2.00947	Bos taurus CD69 molecule (CD69), mRNA	CD69
NM_174179.2	1.0067	3.99205e-09	1.61432e-07	2.00931	Bos taurus succinate dehydrogenase complex subunit D (SDHD), mRNA; nuclear gene for mitochondrial product	SDHD
NM_001075631.1	1.00626	0.000226982	0.00229742	2.0087	Bos taurus RAD9-HUS1-RAD1 interacting nuclear orphan 1 (RHNO1), mRNA	RHNO1
XM_010816470.1	1.00624	0.0101574	0.0455071	2.00867	PREDICTED: Bos taurus pyrroline-5-carboxylate reductase 1 (PYCR1), transcript variant X2, mRNA	PYCR1
XM_024991058.1	1.00577	2.77569e-06	5.6524e-05	2.00802	PREDICTED: Bos taurus dedicator of cytokinesis 4 (DOCK4), transcript variant X3, mRNA	DOCK4
XM_005217369.4	1.00546	0.000513724	0.00445311	2.00759	PREDICTED: Bos taurus centromere protein F (CENPF), transcript variant X1, mRNA	CENPF
NM_001100322.1	1.00541	1.75599e-15	2.15067e-13	2.00751	Bos taurus uncharacterized LOC508153 (LOC508153), mRNA	LOC508153
XM_024976312.1	1.0045	0.000505394	0.0043943	2.00624	PREDICTED: Bos taurus centromere protein F (CENPF), transcript variant X2, mRNA	CENPF
XM_005208903.4	1.00436	1.44949e-05	0.000230468	2.00605	PREDICTED: Bos taurus TNF superfamily member 9 (TNFSF9), transcript variant X1, mRNA	TNFSF9
XM_024981684.1	1.00365	3.48221e-19	6.02269e-17	2.00507	PREDICTED: Bos taurus uncharacterized LOC508153 (LOC508153), transcript variant X3, mRNA	LOC508153
NM_001256586.1	1.00314	0.000756987	0.00605057	2.00436	Bos taurus centromere protein F, 350/400kDa (CENPF), mRNA	CENPF
NM_001015671.1	1.00311	0.00205137	0.0133206	2.00431	Bos taurus BCS1 homolog, ubiquinol-cytochrome c reductase complex chaperone (BCS1L), mRNA; nuclear gene for mitochondrial product	BCS1L
NM_176667.2	1.00303	0.00177424	0.0118719	2.00421	Bos taurus NADH:ubiquinone oxidoreductase subunit B3 (NDUFB3), mRNA	NDUFB3
XM_024993247.1	1.0025	0.00232945	0.0146488	2.00347	PREDICTED: Bos taurus non-SMC condensin I complex subunit G (NCAPG), transcript variant X1, mRNA	NCAPG
XM_015459615.2	1.00242	9.82338e-08	2.99707e-06	2.00335	PREDICTED: Bos taurus mitogen-activated protein kinase-activated protein kinase 3 (MAPKAPK3), transcript variant X2, mRNA	MAPKAPK3
XM_024976880.1	1.00191	0.0033278	0.0194328	2.00264	PREDICTED: Bos taurus BCS1 homolog, ubiquinol-cytochrome c reductase complex chaperone (BCS1L), transcript variant X4, mRNA	BCS1L
XM_024991195.1	1.00157	4.988e-09	1.97648e-07	2.00218	PREDICTED: Bos taurus KIAA1147 (KIAA1147), transcript variant X1, mRNA	KIAA1147
XM_002684681.5	1.00057	0.00505631	0.026833	2.0008	PREDICTED: Bos taurus crystallin beta-gamma domain containing 3 (CRYBG3), mRNA	CRYBG3
NM_001102376.2	1.00028	0.00224286	0.0142514	2.00039	Bos taurus non-SMC condensin I complex subunit G (NCAPG), mRNA	NCAPG
NM_174215.2	1.00028	0.00289487	0.0174049	2.00039	Bos taurus ubiquinol-cytochrome c reductase, complex III subunit XI (UQCR11), mRNA	UQCR11
NM_001002891.1	1.00001	6.84936e-08	2.16854e-06	2.00001	Bos taurus cytochrome c oxidase subunit 5A (COX5A), mRNA; nuclear gene for mitochondrial product	COX5A

## Sheet: downregulated genes
Transcript	0 vs. 10 Log2 Fold Change	0 vs. 10 Log2 Fold Change	0 vs. 10 adj. p-value	Fold change	ID (NCBI)	Acronym
NM_001076831.1	-8.74683	8.74683	0.00501826	429.593	Bos taurus collagen type III alpha 1 chain (COL3A1), mRNA	COL3A1
XM_005210280.4	-5.17882	5.17882	0.000446186	36.2227	PREDICTED: Bos taurus ADAM-like, decysin 1 (ADAMDEC1), transcript variant X3, mRNA	ADAMDEC1
XM_010808061.3	-5.17882	5.17882	0.000446186	36.2227	PREDICTED: Bos taurus ADAM-like, decysin 1 (ADAMDEC1), transcript variant X4, mRNA	ADAMDEC1
XM_005221592.2	-4.97099	4.97099	9.83432e-09	31.3629	PREDICTED: Bos taurus DAB2, clathrin adaptor protein (DAB2), transcript variant X1, mRNA	DAB2
XM_010816799.2	-4.8845	4.8845	2.1404e-07	29.5381	PREDICTED: Bos taurus DAB2, clathrin adaptor protein (DAB2), transcript variant X2, mRNA	DAB2
NM_001193246.1	-4.785	4.785	5.81586e-09	27.5695	Bos taurus DAB2, clathrin adaptor protein (DAB2), mRNA	DAB2
NM_174299.3	-4.71848	4.71848	1.73179e-12	26.3272	Bos taurus chemokine (C-X-C motif) ligand 2 (CXCL2), mRNA	CXCL2
XM_015459082.2	-4.58934	4.58934	4.40065e-06	24.0729	PREDICTED: Bos taurus DAB2, clathrin adaptor protein (DAB2), transcript variant X3, mRNA	DAB2
NM_181010.2	-4.47258	4.47258	0.00895108	22.2015	Bos taurus endothelin 1 (EDN1), mRNA	EDN1
NM_001205610.2	-4.27072	4.27072	0.0124105	19.3026	Bos taurus ATP binding cassette subfamily C member 8 (ABCC8), mRNA	ABCC8
XM_005216038.4	-4.22071	4.22071	0.0145559	18.6449	PREDICTED: Bos taurus ATP binding cassette subfamily C member 8 (ABCC8), transcript variant X1, mRNA	ABCC8
XM_010812502.3	-4.22071	4.22071	0.0145559	18.6449	PREDICTED: Bos taurus ATP binding cassette subfamily C member 8 (ABCC8), transcript variant X2, mRNA	ABCC8
XM_024975439.1	-4.22071	4.22071	0.0145559	18.6449	PREDICTED: Bos taurus ATP binding cassette subfamily C member 8 (ABCC8), transcript variant X4, mRNA	ABCC8
NM_001102248.1	-4.13799	4.13799	3.59975e-09	17.6059	Bos taurus FosB proto-oncogene, AP-1 transcription factor subunit (FOSB), mRNA	FOSB
XM_024978468.1	-4.06386	4.06386	1.23675e-09	16.7241	PREDICTED: Bos taurus FosB proto-oncogene, AP-1 transcription factor subunit (FOSB), transcript variant X1, mRNA	FOSB
XM_005208062.4	-3.82862	3.82862	0.00251256	14.2079	PREDICTED: Bos taurus chemokine (C-X-C motif) ligand 2 (CXCL2), transcript variant X1, mRNA	CXCL2
NM_175700.2	-3.65806	3.65806	5.24315e-10	12.6237	Bos taurus chemokine (C-X-C motif) ligand 1 (melanoma growth stimulating activity, alpha) (GRO1), mRNA	CXCL1
XM_024996920.1	-3.51858	3.51858	0.0247989	11.4603	PREDICTED: Bos taurus 5-hydroxytryptamine receptor 1B (HTR1B), mRNA	HTR1B
NM_001097986.1	-3.35193	3.35193	0.0131534	10.2102	Bos taurus raftlin family member 2 (RFTN2), mRNA	RFTN2
XM_010809815.3	-3.3417	3.3417	6.75753e-05	10.138	PREDICTED: Bos taurus interleukin 1 receptor type 2 (IL1R2), transcript variant X1, mRNA	IL1R2
XM_015461709.2	-3.28047	3.28047	0.000209693	9.71673	PREDICTED: Bos taurus 5'-aminolevulinate synthase 2 (ALAS2), transcript variant X2, mRNA	ALAS2
XM_015459208.2	-3.26546	3.26546	0.00181333	9.61616	PREDICTED: Bos taurus solute carrier family 4 member 3 (SLC4A3), transcript variant X5, mRNA	SLC4A3
XM_024981391.1	-3.23905	3.23905	0.00186854	9.4417	PREDICTED: Bos taurus slit guidance ligand 3 (SLIT3), transcript variant X1, mRNA	SLIT3
XM_024975886.1	-3.15996	3.15996	0.00246712	8.93802	PREDICTED: Bos taurus solute carrier family 4 member 3 (SLC4A3), transcript variant X7, mRNA	SLC4A3
NM_001046210.2	-3.15176	3.15176	0.000325978	8.8874	Bos taurus interleukin 1 receptor type 2 (IL1R2), mRNA	IL1R2
XM_024975884.1	-3.14987	3.14987	0.00220224	8.87573	PREDICTED: Bos taurus solute carrier family 4 member 3 (SLC4A3), transcript variant X6, mRNA	SLC4A3
XM_024988362.1	-3.12307	3.12307	0.00141883	8.71237	PREDICTED: Bos taurus dystrophin (DMD), transcript variant X5, mRNA	DMD
XM_024978744.1	-3.10381	3.10381	2.14183e-07	8.59685	PREDICTED: Bos taurus sialic acid binding Ig like lectin 11 (SIGLEC11), transcript variant X2, mRNA	SIGLEC11
NM_001045875.1	-3.09743	3.09743	0.00369859	8.55893	Bos taurus early growth response 1 (EGR1), mRNA	EGR1
NM_001191387.1	-3.09457	3.09457	0.00323851	8.54198	Bos taurus solute carrier family 4, anion exchanger, member 3 (SLC4A3), mRNA	SLC4A3
XM_005202858.4	-3.09457	3.09457	0.00323851	8.54198	PREDICTED: Bos taurus solute carrier family 4 member 3 (SLC4A3), transcript variant X1, mRNA	SLC4A3
XM_010802357.3	-3.09457	3.09457	0.00323851	8.54198	PREDICTED: Bos taurus solute carrier family 4 member 3 (SLC4A3), transcript variant X2, mRNA	SLC4A3
XM_010802358.3	-3.09457	3.09457	0.00323851	8.54198	PREDICTED: Bos taurus solute carrier family 4 member 3 (SLC4A3), transcript variant X3, mRNA	SLC4A3
XM_010802359.3	-3.09457	3.09457	0.00323851	8.54198	PREDICTED: Bos taurus solute carrier family 4 member 3 (SLC4A3), transcript variant X4, mRNA	SLC4A3
XM_024975947.1	-3.08482	3.08482	0.000678199	8.48446	PREDICTED: Bos taurus beta-galactosidase-1-like protein 2 (LOC613282), transcript variant X1, mRNA	GLB1L2
NM_182786.2	-3.07962	3.07962	1.54045e-08	8.45394	Bos taurus Fos proto-oncogene, AP-1 transcription factor subunit (FOS), mRNA	FOS
XM_024991312.1	-3.07845	3.07845	0.0418483	8.44704	PREDICTED: Bos taurus ATP binding cassette subfamily A member 13 (ABCA13), mRNA	ABCA13
XM_010815234.3	-3.07401	3.07401	8.06803e-08	8.42111	PREDICTED: Bos taurus sialic acid binding Ig like lectin 11 (SIGLEC11), transcript variant X1, mRNA	SIGLEC11
NM_001035103.2	-3.061	3.061	0.000272617	8.34551	Bos taurus 5'-aminolevulinate synthase 2 (ALAS2), mRNA; nuclear gene for mitochondrial product	ALAS2
XM_024980933.1	-3.04738	3.04738	0.0192829	8.2671	PREDICTED: Bos taurus spermatogenesis associated 32 (SPATA32), mRNA	SPATA32
XM_005202611.4	-3.04598	3.04598	0.00936773	8.25907	PREDICTED: Bos taurus raftlin family member 2 (RFTN2), transcript variant X2, mRNA	RFTN2
XM_024999758.1	-3.04598	3.04598	0.00936773	8.25907	PREDICTED: Bos taurus raftlin family member 2 (RFTN2), transcript variant X3, mRNA	RFTN2
XM_005228315.4	-3.04449	3.04449	0.00184581	8.25055	PREDICTED: Bos taurus dystrophin (DMD), transcript variant X10, mRNA	DMD
XM_024975950.1	-3.03849	3.03849	0.000862317	8.2163	PREDICTED: Bos taurus beta-galactosidase-1-like protein 2 (LOC613282), transcript variant X4, mRNA	GLB1L2
XM_024975951.1	-3.03849	3.03849	0.000862317	8.2163	PREDICTED: Bos taurus beta-galactosidase-1-like protein 2 (LOC613282), transcript variant X5, mRNA	GLB1L2
XM_024988358.1	-3.02766	3.02766	0.0021143	8.15488	PREDICTED: Bos taurus dystrophin (DMD), transcript variant X1, mRNA	DMD
XM_005228317.4	-3.02766	3.02766	0.0021143	8.15488	PREDICTED: Bos taurus dystrophin (DMD), transcript variant X11, mRNA	DMD
XM_024988359.1	-3.02766	3.02766	0.0021143	8.15488	PREDICTED: Bos taurus dystrophin (DMD), transcript variant X2, mRNA	DMD
XM_024988360.1	-3.02766	3.02766	0.0021143	8.15488	PREDICTED: Bos taurus dystrophin (DMD), transcript variant X3, mRNA	DMD
XM_024988363.1	-3.02766	3.02766	0.0021143	8.15488	PREDICTED: Bos taurus dystrophin (DMD), transcript variant X6, mRNA	DMD
XM_024988364.1	-3.02766	3.02766	0.0021143	8.15488	PREDICTED: Bos taurus dystrophin (DMD), transcript variant X7, mRNA	DMD
XM_024988367.1	-3.02766	3.02766	0.0021143	8.15488	PREDICTED: Bos taurus dystrophin (DMD), transcript variant X9, mRNA	DMD
NM_001024487.1	-3.0108	3.0108	0.000593929	8.06009	Bos taurus peptidase inhibitor 16 (PI16), mRNA	PI16
XM_005202608.4	-3.00747	3.00747	0.011157	8.04152	PREDICTED: Bos taurus raftlin family member 2 (RFTN2), transcript variant X1, mRNA	RFTN2
XM_024999760.1	-3.00747	3.00747	0.011157	8.04152	PREDICTED: Bos taurus raftlin family member 2 (RFTN2), transcript variant X4, mRNA	RFTN3
XM_010802169.3	-3.00747	3.00747	0.011157	8.04152	PREDICTED: Bos taurus raftlin family member 2 (RFTN2), transcript variant X5, mRNA	RFTN4
XR_001494183.2	-3.00437	3.00437	0.0265844	8.02429	PREDICTED: Bos taurus uncharacterized LOC100849237 (LOC100849237), transcript variant X5, ncRNA	LOC100849237
XM_024979405.1	-2.97819	2.97819	0.0201967	7.87997	PREDICTED: Bos taurus NLR family pyrin domain containing 13 (NLRP13), transcript variant X1, mRNA	NLRP13
XM_024987888.1	-2.94993	2.94993	0.000849002	7.72711	PREDICTED: Bos taurus 5'-aminolevulinate synthase 2 (ALAS2), transcript variant X1, mRNA	ALAS2
NM_001191450.1	-2.92648	2.92648	0.00887645	7.60252	Bos taurus slit guidance ligand 3 (SLIT3), mRNA	SLIT3
XM_024975949.1	-2.9222	2.9222	0.00221861	7.57999	PREDICTED: Bos taurus beta-galactosidase-1-like protein 2 (LOC613282), transcript variant X3, mRNA	GLB1L2
XR_003030302.1	-2.91996	2.91996	0.0136936	7.56826	PREDICTED: Bos taurus uncharacterized LOC104974749 (LOC104974749), ncRNA	LOC104974749
NM_001192670.1	-2.88245	2.88245	3.94499e-06	7.37402	Bos taurus mannose receptor, C type 2 (MRC2), mRNA	MRC2
XM_005223311.3	-2.87113	2.87113	0.00565964	7.31638	PREDICTED: Bos taurus peptidase inhibitor 16 (PI16), transcript variant X2, mRNA	PI16
XM_005223312.4	-2.86747	2.86747	0.00101941	7.29785	PREDICTED: Bos taurus peptidase inhibitor 16 (PI16), transcript variant X4, mRNA	PI16
XM_024975948.1	-2.86497	2.86497	0.00218307	7.28521	PREDICTED: Bos taurus beta-galactosidase-1-like protein 2 (LOC613282), transcript variant X2, mRNA	GLB1L2
XM_005223310.4	-2.86477	2.86477	0.000953651	7.2842	PREDICTED: Bos taurus peptidase inhibitor 16 (PI16), transcript variant X1, mRNA	PI16
XM_024979406.1	-2.82056	2.82056	0.0329499	7.06434	PREDICTED: Bos taurus NLR family pyrin domain containing 13 (NLRP13), transcript variant X2, mRNA	NLRP13
NM_001192179.1	-2.81681	2.81681	5.99215e-35	7.04602	Bos taurus dual specificity phosphatase 2 (DUSP2), mRNA	DUSP2
NM_001076483.2	-2.80157	2.80157	0.0241086	6.97199	Bos taurus angiopoietin 4 (ANGPT4), mRNA	ANGPT4
XM_005210279.4	-2.7976	2.7976	6.17685e-05	6.95281	PREDICTED: Bos taurus ADAM-like, decysin 1 (ADAMDEC1), transcript variant X2, mRNA	ADAMDEC1
XM_005223313.4	-2.79479	2.79479	0.00160262	6.9393	PREDICTED: Bos taurus peptidase inhibitor 16 (PI16), transcript variant X5, mRNA	PI16
XM_010808060.3	-2.79263	2.79263	3.43596e-05	6.92893	PREDICTED: Bos taurus ADAM-like, decysin 1 (ADAMDEC1), transcript variant X1, mRNA	ADAMDEC1
XM_024988366.1	-2.76451	2.76451	0.0292325	6.79519	PREDICTED: Bos taurus dystrophin (DMD), transcript variant X8, mRNA	DMD
XR_003031297.1	-2.73843	2.73843	0.0125961	6.67343	PREDICTED: Bos taurus uncharacterized LOC101907943 (LOC101907943), transcript variant X3, ncRNA	LOC101907943
XM_024983468.1	-2.71885	2.71885	0.00165901	6.58348	PREDICTED: Bos taurus peptidase inhibitor 16 (PI16), transcript variant X3, mRNA	PI16
XM_024987618.1	-2.69791	2.69791	6.52821e-05	6.48863	PREDICTED: Bos taurus dual specificity phosphatase 8 (DUSP8), transcript variant X2, mRNA	DUSP8
XR_003031295.1	-2.66822	2.66822	0.010051	6.35645	PREDICTED: Bos taurus uncharacterized LOC101907943 (LOC101907943), transcript variant X1, ncRNA	LOC101907943
XR_003031296.1	-2.66822	2.66822	0.010051	6.35645	PREDICTED: Bos taurus uncharacterized LOC101907943 (LOC101907943), transcript variant X2, ncRNA	LOC101907943
XM_010802825.3	-2.66746	2.66746	0.0130298	6.35308	PREDICTED: Bos taurus T-cell surface glycoprotein CD1b-2-like (LOC781726), transcript variant X1, mRNA	CD1b-2-like
XM_005203578.4	-2.66746	2.66746	0.0130298	6.35308	PREDICTED: Bos taurus T-cell surface glycoprotein CD1b-2-like (LOC781726), transcript variant X2, mRNA	CD1b-2-like
XM_010810736.3	-2.64313	2.64313	0.00728935	6.24687	PREDICTED: Bos taurus doublecortin like kinase 1 (DCLK1), transcript variant X1, mRNA	DCLK
XM_010810739.2	-2.64313	2.64313	0.00728935	6.24687	PREDICTED: Bos taurus doublecortin like kinase 1 (DCLK1), transcript variant X3, mRNA	DCLK1
XM_024999951.1	-2.64313	2.64313	0.00728935	6.24687	PREDICTED: Bos taurus doublecortin like kinase 1 (DCLK1), transcript variant X4, mRNA	DCLK
XM_024988361.1	-2.62807	2.62807	0.0340072	6.18197	PREDICTED: Bos taurus dystrophin (DMD), transcript variant X4, mRNA	DMD
XM_010810737.3	-2.61	2.61	0.00863839	6.10503	PREDICTED: Bos taurus doublecortin like kinase 1 (DCLK1), transcript variant X2, mRNA	DCLK1
XM_010811704.3	-2.60731	2.60731	0.0320891	6.09366	PREDICTED: Bos taurus lipopolysaccharide-binding protein (LOC514978), transcript variant X2, mRNA	LBP
XM_024983839.1	-2.57786	2.57786	0.00744349	5.97052	PREDICTED: Bos taurus chromosome 23 C6orf132 homolog (C23H6orf132), transcript variant X1, mRNA	C23H6orf132
XM_015459521.2	-2.57697	2.57697	0.00147821	5.96685	PREDICTED: Bos taurus contactin 3 (CNTN3), transcript variant X3, mRNA	CNTN3
XM_005228468.4	-2.57285	2.57285	6.10153e-07	5.94982	PREDICTED: Bos taurus matrix remodeling associated 5 (MXRA5), transcript variant X1, mRNA	MXRA5
XM_002700420.5	-2.57285	2.57285	6.10153e-07	5.94982	PREDICTED: Bos taurus matrix remodeling associated 5 (MXRA5), transcript variant X2, mRNA	MXRA5
XM_024983153.1	-2.56384	2.56384	0.000766813	5.91279	PREDICTED: Bos taurus contactin 3 (CNTN3), transcript variant X4, mRNA	CNTN3
XM_005210968.4	-2.55889	2.55889	0.000727766	5.89252	PREDICTED: Bos taurus phosphodiesterase 7B (PDE7B), transcript variant X1, mRNA	PDE7B
XR_003037235.1	-2.55629	2.55629	0.000349916	5.88192	PREDICTED: Bos taurus uncharacterized LOC112448810 (LOC112448810), ncRNA	LOC112448810
XM_024988369.1	-2.54708	2.54708	0.0392056	5.84452	PREDICTED: Bos taurus dystrophin (DMD), transcript variant X13, mRNA	DMD
XM_002694663.4	-2.5465	2.5465	0.0180017	5.84213	PREDICTED: Bos taurus transmembrane protein 121B (TMEM121B), mRNA	TMEM121B
XM_024983152.1	-2.54319	2.54319	0.000986119	5.82877	PREDICTED: Bos taurus contactin 3 (CNTN3), transcript variant X2, mRNA	CNTN3
XM_010800704.3	-2.5306	2.5306	0.0215109	5.77812	PREDICTED: Bos taurus putative V-set and immunoglobulin domain-containing-like protein IGHV4OR15-8 (LOC100300806), mRNA	IGHV4OR15-8
XM_005210969.4	-2.52716	2.52716	0.00171304	5.76437	PREDICTED: Bos taurus phosphodiesterase 7B (PDE7B), transcript variant X3, mRNA	PDE7B
XR_003034608.1	-2.52505	2.52505	0.0407761	5.75594	PREDICTED: Bos taurus tetraspanin 11 (TSPAN11), transcript variant X3, misc_RNA	TSPAN11
XM_024988368.1	-2.50786	2.50786	0.0428349	5.68774	PREDICTED: Bos taurus dystrophin (DMD), transcript variant X12, mRNA	DMD
XM_005228316.4	-2.50786	2.50786	0.0428349	5.68774	PREDICTED: Bos taurus dystrophin (DMD), transcript variant X14, mRNA	DMD
XM_025001239.1	-2.49767	2.49767	0.045742	5.64771	PREDICTED: Bos taurus lipopolysaccharide-binding protein (LOC514978), transcript variant X7, mRNA	LBP
XM_024983840.1	-2.49752	2.49752	0.0120129	5.64713	PREDICTED: Bos taurus chromosome 23 C6orf132 homolog (C23H6orf132), transcript variant X2, mRNA	C23H6orf132
XM_024983151.1	-2.49131	2.49131	0.000987105	5.62288	PREDICTED: Bos taurus contactin 3 (CNTN3), transcript variant X1, mRNA	CNTN3
XR_003029758.1	-2.48503	2.48503	0.0191697	5.59848	PREDICTED: Bos taurus uncharacterized LOC107133240 (LOC107133240), transcript variant X2, ncRNA	LOC107133240
XM_010806389.1	-2.48028	2.48028	0.0426467	5.58007	PREDICTED: Bos taurus collagen alpha-1(I) chain (LOC104972780), mRNA	COL1A2
XR_001500748.2	-2.46774	2.46774	0.000785985	5.53175	PREDICTED: Bos taurus uncharacterized LOC107132664 (LOC107132664), transcript variant X1, ncRNA	LOC107132664
XM_005210970.2	-2.45692	2.45692	0.0090268	5.49042	PREDICTED: Bos taurus phosphodiesterase 7B (PDE7B), transcript variant X2, mRNA	PDE7B
XM_024976930.1	-2.45384	2.45384	6.50773e-15	5.47872	PREDICTED: Bos taurus receptor-type tyrosine-protein phosphatase V (LOC100300760), transcript variant X1, mRNA	PTPRV
XM_024983314.1	-2.45209	2.45209	0.000883916	5.47208	PREDICTED: Bos taurus FYVE, RhoGEF and PH domain containing 5 (FGD5), transcript variant X4, mRNA	FGD5
XM_010817981.3	-2.43561	2.43561	0.00104298	5.40993	PREDICTED: Bos taurus FYVE, RhoGEF and PH domain containing 5 (FGD5), transcript variant X1, mRNA	FGD7
XM_024983315.1	-2.43561	2.43561	0.00104298	5.40993	PREDICTED: Bos taurus FYVE, RhoGEF and PH domain containing 5 (FGD5), transcript variant X5, mRNA	FGD5
XM_024976931.1	-2.43472	2.43472	3.66983e-14	5.4066	PREDICTED: Bos taurus receptor-type tyrosine-protein phosphatase V (LOC100300760), transcript variant X3, mRNA	PTPRV
XM_024983313.1	-2.41745	2.41745	0.00130258	5.34226	PREDICTED: Bos taurus FYVE, RhoGEF and PH domain containing 5 (FGD5), transcript variant X2, mRNA	FGD5
XM_010817983.3	-2.41745	2.41745	0.00130258	5.34226	PREDICTED: Bos taurus FYVE, RhoGEF and PH domain containing 5 (FGD5), transcript variant X3, mRNA	FGD5
XM_024996621.1	-2.41216	2.41216	0.0126536	5.32272	PREDICTED: Bos taurus phosphodiesterase 7B (PDE7B), transcript variant X4, mRNA	PDE7B
XM_010813632.3	-2.40748	2.40748	1.25089e-14	5.30547	PREDICTED: Bos taurus receptor-type tyrosine-protein phosphatase V (LOC100300760), transcript variant X2, mRNA	PTPRV
NM_001206371.1	-2.3936	2.3936	0.00158136	5.25468	Bos taurus ADAM-like, decysin 1 (ADAMDEC1), mRNA	ADAMDEC1
XR_003036793.1	-2.39007	2.39007	2.85825e-05	5.24182	PREDICTED: Bos taurus uncharacterized LOC104973100 (LOC104973100), transcript variant X1, ncRNA	LOC104973100
XR_003030418.1	-2.3846	2.3846	0.0413784	5.22199	PREDICTED: Bos taurus uncharacterized LOC100849237 (LOC100849237), transcript variant X3, ncRNA	LOC100849237
NM_001192756.2	-2.38363	2.38363	4.48513e-12	5.21847	Bos taurus ATP binding cassette subfamily C member 3 (ABCC3), mRNA	ABCC3
XM_024980233.1	-2.38264	2.38264	0.000168355	5.21489	PREDICTED: Bos taurus mannose receptor C type 2 (MRC2), transcript variant X1, mRNA	MRC2
XM_025000108.1	-2.37959	2.37959	0.0208553	5.20388	PREDICTED: Bos taurus dachshund family transcription factor 1 (DACH1), transcript variant X2, mRNA	DACH1
XR_003036794.1	-2.37812	2.37812	8.22444e-05	5.1986	PREDICTED: Bos taurus uncharacterized LOC104973100 (LOC104973100), transcript variant X2, ncRNA	LOC104973100
XR_003037879.1	-2.3744	2.3744	0.00961798	5.1852	PREDICTED: Bos taurus lipopolysaccharide-binding protein (LOC514978), transcript variant X3, misc_RNA	LBP
XR_003037880.1	-2.36469	2.36469	0.00848724	5.15042	PREDICTED: Bos taurus lipopolysaccharide-binding protein (LOC514978), transcript variant X5, misc_RNA	LBP
XM_015472415.2	-2.36341	2.36341	0.00276449	5.14584	PREDICTED: Bos taurus leucine rich repeat and Ig domain containing 2 (LINGO2), transcript variant X1, mRNA	LINGO2
XM_010822036.3	-2.36272	2.36272	0.0089695	5.14339	PREDICTED: Bos taurus Cdc42 guanine nucleotide exchange factor 9 (ARHGEF9), transcript variant X14, Mrna	ARHGEF9
XM_024988158.1	-2.36272	2.36272	0.0089695	5.14339	PREDICTED: Bos taurus Cdc42 guanine nucleotide exchange factor 9 (ARHGEF9), transcript variant X15, mRNA	ARHGEF9
XM_024988156.1	-2.36272	2.36272	0.0089695	5.14339	PREDICTED: Bos taurus Cdc42 guanine nucleotide exchange factor 9 (ARHGEF9), transcript variant X7, mRNA	ARHGEF9
XR_003037284.1	-2.36148	2.36148	5.71721e-05	5.13896	PREDICTED: Bos taurus uncharacterized LOC112448841 (LOC112448841), ncRNA	LOC112448841
XM_010814360.2	-2.35058	2.35058	0.000396486	5.10028	PREDICTED: Bos taurus N-terminal EF-hand calcium binding protein 2 (NECAB2), transcript variant X1, mRNA	NECAB2
XM_015461329.2	-2.34984	2.34984	0.000864841	5.09769	PREDICTED: Bos taurus tyrosine hydroxylase (TH), transcript variant X2, mRNA	TH
XM_002696212.6	-2.33394	2.33394	0.00266874	5.04181	PREDICTED: Bos taurus CD300e molecule (CD300E), mRNA	CD300E
XM_015461723.2	-2.33357	2.33357	0.00522189	5.04051	PREDICTED: Bos taurus Cdc42 guanine nucleotide exchange factor 9 (ARHGEF9), transcript variant X6, mRNA	ARHGEF9
XR_003037881.1	-2.33352	2.33352	0.0107176	5.04032	PREDICTED: Bos taurus lipopolysaccharide-binding protein (LOC514978), transcript variant X6, misc_RNA	LBP
NM_001024556.2	-2.32829	2.32829	2.84405e-09	5.02209	Bos taurus vanin 1 (VNN1), mRNA	VNN1
XM_010807731.3	-2.32298	2.32298	0.00315617	5.00364	PREDICTED: Bos taurus leucine rich repeat and Ig domain containing 2 (LINGO2), transcript variant X2, mRNA	LINGO2
XM_024996664.1	-2.31906	2.31906	2.69018e-09	4.99006	PREDICTED: Bos taurus vanin 1 (VNN1), transcript variant X1, mRNA	VNN1
XM_010808580.3	-2.31439	2.31439	3.4729e-09	4.97393	PREDICTED: Bos taurus vanin 1 (VNN1), transcript variant X2, mRNA	VNN1
NM_001034774.2	-2.31409	2.31409	1.72626e-11	4.97291	Bos taurus tubulin polymerization promoting protein family member 3 (TPPP3), mRNA	TPPP3
XM_005218726.4	-2.31409	2.31409	1.72626e-11	4.97291	PREDICTED: Bos taurus tubulin polymerization promoting protein family member 3 (TPPP3), transcript variant X1, mRNA	TPPP3
XR_003037878.1	-2.30497	2.30497	0.00927959	4.94158	PREDICTED: Bos taurus lipopolysaccharide-binding protein (LOC514978), transcript variant X1, misc_RNA	LBP
XR_003032676.1	-2.30351	2.30351	0.00772545	4.93657	PREDICTED: Bos taurus uncharacterized LOC112444344 (LOC112444344), ncRNA	LOC112444344
NM_173884.2	-2.30176	2.30176	0.000883916	4.9306	Bos taurus tyrosine hydroxylase (TH), mRNA	TH
XM_005228255.4	-2.28165	2.28165	0.00927297	4.86234	PREDICTED: Bos taurus Cdc42 guanine nucleotide exchange factor 9 (ARHGEF9), transcript variant X12, mRNA	ARHGEF9
XM_010822032.3	-2.27922	2.27922	0.0114861	4.85415	PREDICTED: Bos taurus Cdc42 guanine nucleotide exchange factor 9 (ARHGEF9), transcript variant X8, mRNA	ARHGEF9
NM_001098977.1	-2.27789	2.27789	0.00194604	4.84968	Bos taurus N-terminal EF-hand calcium binding protein 2 (NECAB2), mRNA	NECAB2
XM_010814356.2	-2.27571	2.27571	0.000835667	4.84235	PREDICTED: Bos taurus N-terminal EF-hand calcium binding protein 2 (NECAB2), transcript variant X4, mRNA	NECAB2
XM_002692316.6	-2.26308	2.26308	0.0192849	4.80014	PREDICTED: Bos taurus lipopolysaccharide-binding protein (LOC514978), transcript variant X4, mRNA	LBP
XM_024986968.1	-2.25873	2.25873	0.000778584	4.78569	PREDICTED: Bos taurus tyrosine hydroxylase (TH), transcript variant X1, mRNA	TH
XM_024983834.1	-2.2427	2.2427	0.0188437	4.73281	PREDICTED: Bos taurus olfactory receptor 2H1 (LOC506486), transcript variant X2, mRNA	OR2H1
XM_024975202.1	-2.23238	2.23238	2.77644e-16	4.69907	PREDICTED: Bos taurus calcitonin receptor like receptor (CALCRL), transcript variant X2, mRNA	CALCRL
XM_024975200.1	-2.23182	2.23182	2.9474e-16	4.69728	PREDICTED: Bos taurus calcitonin receptor like receptor (CALCRL), transcript variant X1, mRNA	CALCRL
XR_806104.3	-2.2222	2.2222	0.000464859	4.66605	PREDICTED: Bos taurus cortactin binding protein 2 (CTTNBP2), transcript variant X2, misc_RNA	CTTNBP2
XM_010802505.3	-2.21572	2.21572	0.0359328	4.64513	PREDICTED: Bos taurus adhesion G protein-coupled receptor B2 (ADGRB2), transcript variant X3, mRNA	ADGRB2
XM_024978208.1	-2.21454	2.21454	0.00152462	4.64134	PREDICTED: Bos taurus N-terminal EF-hand calcium binding protein 2 (NECAB2), transcript variant X5, mRNA	NECAB2
XM_024982017.1	-2.2082	2.2082	0.00553492	4.621	PREDICTED: Bos taurus ADAM metallopeptidase with thrombospondin type 1 motif 7 (ADAMTS7), transcript variant X1, mRNA	ADAMTS7
XM_010814355.3	-2.20734	2.20734	0.00109139	4.61824	PREDICTED: Bos taurus N-terminal EF-hand calcium binding protein 2 (NECAB2), transcript variant X3, mRNA	NECAB2
NM_001102107.1	-2.2048	2.2048	3.2831e-15	4.61012	Bos taurus calcitonin receptor like receptor (CALCRL), mRNA	CALCRL
XR_003031547.1	-2.19467	2.19467	1.31129e-08	4.57785	PREDICTED: Bos taurus uncharacterized LOC112443226 (LOC112443226), ncRNA	LOC112443226
XM_010822035.3	-2.18967	2.18967	0.0135547	4.56201	PREDICTED: Bos taurus Cdc42 guanine nucleotide exchange factor 9 (ARHGEF9), transcript variant X13, mRNA	ARHGEF9
XM_003587616.5	-2.18868	2.18868	0.045742	4.55888	PREDICTED: Bos taurus proline rich transmembrane protein 3 (PRRT3), transcript variant X1, mRNA	PRRT3
XM_010814357.3	-2.17965	2.17965	0.00155018	4.53045	PREDICTED: Bos taurus N-terminal EF-hand calcium binding protein 2 (NECAB2), transcript variant X6, mRNA	NECAB2
XM_010817689.3	-2.17179	2.17179	0.000220453	4.50582	PREDICTED: Bos taurus stabilin 1 (STAB1), transcript variant X5, mRNA	STAB1
XR_003030273.1	-2.17147	2.17147	6.19187e-09	4.50484	PREDICTED: Bos taurus uncharacterized LOC112442248 (LOC112442248), ncRNA	LOC112442248
XM_002686576.5	-2.16132	2.16132	0.00417922	4.47325	PREDICTED: Bos taurus RNA binding motif protein 44 (RBM44), mRNA	RBM44
XM_024982018.1	-2.1578	2.1578	0.00679558	4.46234	PREDICTED: Bos taurus ADAM metallopeptidase with thrombospondin type 1 motif 7 (ADAMTS7), transcript variant X2, mRNA	ADAMTS7
XM_010818407.3	-2.15566	2.15566	0.0230436	4.45573	PREDICTED: Bos taurus olfactory receptor 2H1 (LOC506486), transcript variant X1, mRNA	OR2H1
XM_024982266.1	-2.14893	2.14893	0.0458775	4.43499	PREDICTED: Bos taurus adhesion G protein-coupled receptor B2 (ADGRB2), transcript variant X1, mRNA	ADGRB5
XM_024982268.1	-2.14893	2.14893	0.0458775	4.43499	PREDICTED: Bos taurus adhesion G protein-coupled receptor B2 (ADGRB2), transcript variant X2, mRNA	ADGRB3
XM_024982275.1	-2.14893	2.14893	0.0458775	4.43499	PREDICTED: Bos taurus adhesion G protein-coupled receptor B2 (ADGRB2), transcript variant X5, mRNA	ADGRB2
XM_024982281.1	-2.14893	2.14893	0.0458775	4.43499	PREDICTED: Bos taurus adhesion G protein-coupled receptor B2 (ADGRB2), transcript variant X6, mRNA	ADGRB6
XM_024982291.1	-2.14893	2.14893	0.0458775	4.43499	PREDICTED: Bos taurus adhesion G protein-coupled receptor B2 (ADGRB2), transcript variant X7, mRNA	ADGRB4
XM_024982301.1	-2.14893	2.14893	0.0458775	4.43499	PREDICTED: Bos taurus adhesion G protein-coupled receptor B2 (ADGRB2), transcript variant X9, mRNA	ADGRB7
NM_181027.2	-2.14751	2.14751	0.03517	4.43064	Bos taurus aldo-keto reductase family 1, member C4 (chlordecone reductase; 3-alpha hydroxysteroid dehydrogenase, type I; dihydrodiol dehydrogenase 4) (AKR1C4), mRNA	AKR1C4
XM_005205448.4	-2.14593	2.14593	0.000232745	4.42577	PREDICTED: Bos taurus cortactin binding protein 2 (CTTNBP2), transcript variant X1, mRNA	CTTNBP2
XR_003034019.1	-2.13625	2.13625	0.0483492	4.39617	PREDICTED: Bos taurus uncharacterized LOC112445990 (LOC112445990), transcript variant X1, ncRNA	LOC112445990
XR_810811.3	-2.13508	2.13508	0.000381612	4.39262	PREDICTED: Bos taurus uncharacterized LOC104973860 (LOC104973860), transcript variant X1, ncRNA	LOC104973860
XM_024983836.1	-2.13168	2.13168	0.0191852	4.38229	PREDICTED: Bos taurus olfactory receptor 2H1 (LOC506486), transcript variant X4, mRNA	OR2H1
XM_015460566.2	-2.12871	2.12871	0.00911462	4.37326	PREDICTED: Bos taurus Rho guanine nucleotide exchange factor 19 (ARHGEF19), transcript variant X4, mRNA	ARHGEF19
XM_024978128.1	-2.12871	2.12871	0.00911462	4.37326	PREDICTED: Bos taurus Rho guanine nucleotide exchange factor 19 (ARHGEF19), transcript variant X5, mRNA	ARHGEF19
NM_001205570.1	-2.12655	2.12655	0.000209949	4.36671	Bos taurus stabilin 1 (STAB1), mRNA	STAB1
XM_010817685.3	-2.12068	2.12068	0.00020655	4.34899	PREDICTED: Bos taurus stabilin 1 (STAB1), transcript variant X2, mRNA	STAB1
XM_024982472.1	-2.11816	2.11816	0.000231028	4.3414	PREDICTED: Bos taurus stabilin 1 (STAB1), transcript variant X3, mRNA	STAB1
XM_024982471.1	-2.11759	2.11759	0.000210415	4.33969	PREDICTED: Bos taurus stabilin 1 (STAB1), transcript variant X1, mRNA	STAB1
XR_003030969.1	-2.11277	2.11277	2.96482e-11	4.32522	PREDICTED: Bos taurus uncharacterized LOC101901951 (LOC101901951), ncRNA	LOC101901951
XM_024983835.1	-2.10935	2.10935	0.0208632	4.31498	PREDICTED: Bos taurus olfactory receptor 2H1 (LOC506486), transcript variant X3, mRNA	OR2H1
XM_024982473.1	-2.10394	2.10394	0.000232638	4.2988	PREDICTED: Bos taurus stabilin 1 (STAB1), transcript variant X4, mRNA	STAB1
XM_024997880.1	-2.09396	2.09396	4.84503e-10	4.26919	PREDICTED: Bos taurus stonin 2 (STON2), transcript variant X5, mRNA	STON2
XM_010817676.2	-2.09372	2.09372	0.000146801	4.26848	PREDICTED: Bos taurus calcium voltage-gated channel subunit alpha1 D (CACNA1D), transcript variant X2, mRNA	CACNA1D
XM_024982436.1	-2.09372	2.09372	0.000146801	4.26848	PREDICTED: Bos taurus calcium voltage-gated channel subunit alpha1 D (CACNA1D), transcript variant X6, mRNA	CACNA1D
XR_003037869.1	-2.09062	2.09062	0.000212509	4.25931	PREDICTED: Bos taurus uncharacterized LOC104973860 (LOC104973860), transcript variant X3, ncRNA	LOC104973860
XM_002686921.5	-2.08268	2.08268	0.0376258	4.23592	PREDICTED: Bos taurus T cell receptor gamma variable 3 (LOC100295719), mRNA	TRGV3
XM_024997879.1	-2.0825	2.0825	4.05527e-10	4.23541	PREDICTED: Bos taurus stonin 2 (STON2), transcript variant X3, mRNA	STON2
XM_024997877.1	-2.07951	2.07951	5.21275e-10	4.22662	PREDICTED: Bos taurus stonin 2 (STON2), transcript variant X1, mRNA	STON2
XM_005212234.3	-2.07951	2.07951	5.21275e-10	4.22662	PREDICTED: Bos taurus stonin 2 (STON2), transcript variant X4, mRNA	STON2
XM_024997878.1	-2.07657	2.07657	5.12928e-10	4.21804	PREDICTED: Bos taurus stonin 2 (STON2), transcript variant X2, mRNA	STON2
XM_005222721.3	-2.07412	2.07412	0.000381316	4.21088	PREDICTED: Bos taurus calcium voltage-gated channel subunit alpha1 D (CACNA1D), transcript variant X4, mRNA	CACNA1D
XR_810812.3	-2.05023	2.05023	0.00101077	4.14171	PREDICTED: Bos taurus uncharacterized LOC104973860 (LOC104973860), transcript variant X2, ncRNA	LOC104973860
NM_001192421.1	-2.04901	2.04901	3.78422e-06	4.13821	Bos taurus small G protein signaling modulator 1 (SGSM1), mRNA	SGSM1
XM_024988153.1	-2.04414	2.04414	0.00367661	4.12428	PREDICTED: Bos taurus Cdc42 guanine nucleotide exchange factor 9 (ARHGEF9), transcript variant X1, mRNA	ARHGEF9
XM_024988154.1	-2.04414	2.04414	0.00367661	4.12428	PREDICTED: Bos taurus Cdc42 guanine nucleotide exchange factor 9 (ARHGEF9), transcript variant X4, mRNA	ARHGEF9
XM_015472715.2	-2.04108	2.04108	0.0245134	4.11553	PREDICTED: Bos taurus kinesin family member 12 (KIF12), transcript variant X2, mRNA	KIF12
XM_024997881.1	-2.03801	2.03801	2.53576e-09	4.10679	PREDICTED: Bos taurus stonin 2 (STON2), transcript variant X6, mRNA	STON2
XR_003037706.1	-2.03772	2.03772	0.00718852	4.10596	PREDICTED: Bos taurus matrilin 1 (MATN1), transcript variant X1, misc_RNA	MATN1
XR_810469.3	-2.03625	2.03625	0.0392495	4.10177	PREDICTED: Bos taurus uncharacterized LOC104973708 (LOC104973708), ncRNA	LOC104973708
XM_005226029.4	-2.0316	2.0316	0.000826966	4.08857	PREDICTED: Bos taurus macrophage scavenger receptor 1 (MSR1), transcript variant X2, mRNA	MSR1
XM_010817677.2	-2.02005	2.02005	0.000197106	4.05598	PREDICTED: Bos taurus calcium voltage-gated channel subunit alpha1 D (CACNA1D), transcript variant X3, mRNA	CACNA1D
XM_010817680.2	-2.02005	2.02005	0.000197106	4.05598	PREDICTED: Bos taurus calcium voltage-gated channel subunit alpha1 D (CACNA1D), transcript variant X9, mRNA	CACNA1D
XM_010815037.3	-2.01302	2.01302	0.04883	4.03627	PREDICTED: Bos taurus proline rich 19 (PRR19), transcript variant X4, mRNA	PRR19
XM_010815036.3	-2.01302	2.01302	0.04883	4.03627	PREDICTED: Bos taurus proline rich 19 (PRR19), transcript variant X5, mRNA	PRR19
NM_173981.2	-2.01038	2.01038	0.0208949	4.02889	Bos taurus aggrecan (ACAN), mRNA	ACAN
XM_005211624.4	-2.00835	2.00835	2.70755e-07	4.02322	PREDICTED: Bos taurus ankyrin repeat domain 63 (ANKRD63), mRNA	ANKRD63
XM_024989695.1	-2.00797	2.00797	0.00212944	4.02215	PREDICTED: Bos taurus interleukin 23 receptor (IL23R), transcript variant X2, mRNA	IL23R
XM_024999684.1	-2.00645	2.00645	0.000180563	4.01792	PREDICTED: Bos taurus solute carrier family 34 member 3 (SLC34A3), transcript variant X1, mRNA	SLC34A3
XM_024986175.1	-2.00583	2.00583	0.00129017	4.01619	PREDICTED: Bos taurus macrophage scavenger receptor 1 (MSR1), transcript variant X1, mRNA	MSR1
NM_001193025.1	-2.00127	2.00127	0.000614753	4.00351	Bos taurus calcium voltage-gated channel subunit alpha1 D (CACNA1D), mRNA	CACNA1D
XM_010817674.2	-1.99938	1.99938	0.000246021	3.99829	PREDICTED: Bos taurus calcium voltage-gated channel subunit alpha1 D (CACNA1D), transcript variant X1, mRNA	CACNA1D
XM_024992924.1	-1.99815	1.99815	4.51127e-07	3.99488	PREDICTED: Bos taurus uncharacterized LOC101904344 (LOC101904344), mRNA	LOC101904344
XM_002707809.6	-1.99473	1.99473	0.0015007	3.98543	PREDICTED: Bos taurus cytochrome P450, family 2, subfamily J, polypeptide 2 (CYP2J2), mRNA	CYP2J2
NM_001205747.1	-1.99414	1.99414	0.000337182	3.98379	Bos taurus semaphorin 3B (SEMA3B), mRNA	SEMA3B
XM_005222722.4	-1.98592	1.98592	0.000245361	3.96114	PREDICTED: Bos taurus calcium voltage-gated channel subunit alpha1 D (CACNA1D), transcript variant X8, mRNA	CACNA1D
XM_024999685.1	-1.98438	1.98438	0.000582756	3.95692	PREDICTED: Bos taurus solute carrier family 34 member 3 (SLC34A3), transcript variant X2, mRNA	SLC34A3
XM_015461719.2	-1.97878	1.97878	0.00493323	3.9416	PREDICTED: Bos taurus Cdc42 guanine nucleotide exchange factor 9 (ARHGEF9), transcript variant X2, mRNA	ARHGEF9
XM_015461721.2	-1.97878	1.97878	0.00493323	3.9416	PREDICTED: Bos taurus Cdc42 guanine nucleotide exchange factor 9 (ARHGEF9), transcript variant X3, mRNA	ARHGEF9
XM_010817678.2	-1.97642	1.97642	0.00033608	3.93516	PREDICTED: Bos taurus calcium voltage-gated channel subunit alpha1 D (CACNA1D), transcript variant X5, mRNA	CACNA1D
XM_015472716.2	-1.97579	1.97579	0.0449556	3.93343	PREDICTED: Bos taurus kinesin family member 12 (KIF12), transcript variant X4, mRNA	KIF12
XM_024999687.1	-1.97066	1.97066	0.0335751	3.91949	PREDICTED: Bos taurus ring finger protein 224 (RNF224), transcript variant X2, mRNA	RNF224
XM_005218060.4	-1.96796	1.96796	1.17156e-05	3.91214	PREDICTED: Bos taurus small G protein signaling modulator 1 (SGSM1), transcript variant X1, mRNA	SGSM1
XM_005222720.4	-1.96555	1.96555	0.000301554	3.90561	PREDICTED: Bos taurus calcium voltage-gated channel subunit alpha1 D (CACNA1D), transcript variant X7, mRNA	CACNA1D
XM_005218061.4	-1.96447	1.96447	2.45302e-05	3.9027	PREDICTED: Bos taurus small G protein signaling modulator 1 (SGSM1), transcript variant X2, mRNA	SGSM1
NR_046265.1	-1.96218	1.96218	0.0324737	3.8965	Bos taurus uncharacterized LOC100140121 (LOC100140121), long non-coding RNA	LOC100140121
XM_024989909.1	-1.95916	1.95916	0.000532798	3.88836	PREDICTED: Bos taurus uncharacterized LOC100850659 (LOC100850659), transcript variant X3, mRNA	LOC100850659
XM_024993716.1	-1.95379	1.95379	0.00113408	3.87392	PREDICTED: Bos taurus regulator of G protein signaling 12 (RGS12), transcript variant X1, mRNA	RGS12
XM_024993717.1	-1.95379	1.95379	0.00113408	3.87392	PREDICTED: Bos taurus regulator of G protein signaling 12 (RGS12), transcript variant X2, mRNA	RGS12
NM_001105357.2	-1.95308	1.95308	0.0147566	3.872	Bos taurus leucine rich repeat containing 71 (LRRC71), mRNA	LRRC71
XM_024989696.1	-1.95121	1.95121	0.00274668	3.867	PREDICTED: Bos taurus interleukin 23 receptor (IL23R), transcript variant X3, mRNA	IL23R
XM_024989907.1	-1.95062	1.95062	0.00056716	3.8654	PREDICTED: Bos taurus uncharacterized LOC100850659 (LOC100850659), transcript variant X1, mRNA	LOC100850659
XM_005204485.4	-1.94265	1.94265	0.00241271	3.84412	PREDICTED: Bos taurus interleukin 23 receptor (IL23R), transcript variant X1, mRNA	IL23R
XM_024989910.1	-1.94114	1.94114	0.000606858	3.8401	PREDICTED: Bos taurus uncharacterized LOC100850659 (LOC100850659), transcript variant X4, mRNA	LOC100850659
XR_003032789.1	-1.93928	1.93928	0.00482898	3.83514	PREDICTED: Bos taurus uncharacterized LOC112444488 (LOC112444488), ncRNA	LOC112444488
XM_025000998.1	-1.93782	1.93782	0.00635072	3.83127	PREDICTED: Bos taurus BEN domain containing 7 (BEND7), transcript variant X1, mRNA	BEND7
XM_024985146.1	-1.93313	1.93313	0.00165329	3.81882	PREDICTED: Bos taurus zonadhesin (ZAN), mRNA	ZAN
NM_001191218.3	-1.93253	1.93253	0.000157403	3.81724	Bos taurus stonin 2 (STON2), mRNA	STON2
XM_024989908.1	-1.93221	1.93221	0.000646966	3.81639	PREDICTED: Bos taurus uncharacterized LOC100850659 (LOC100850659), transcript variant X2, mRNA	LOC100850659
XR_003032290.1	-1.93111	1.93111	0.0218524	3.81349	PREDICTED: Bos taurus uncharacterized LOC112443881 (LOC112443881), ncRNA	LOC112443881
NM_001083798.1	-1.93064	1.93064	0.00506469	3.81223	Bos taurus syntaxin 1A (STX1A), mRNA	STX1A
XM_002689821.6	-1.92906	1.92906	0.000339954	3.80807	PREDICTED: Bos taurus growth arrest specific 1 (GAS1), mRNA	GAS1
XM_015472714.2	-1.92429	1.92429	0.0414501	3.79549	PREDICTED: Bos taurus kinesin family member 12 (KIF12), transcript variant X1, mRNA	KIF12
XM_003586439.5	-1.92429	1.92429	0.0414501	3.79549	PREDICTED: Bos taurus kinesin family member 12 (KIF12), transcript variant X3, mRNA	KIF12
XM_024989911.1	-1.92416	1.92416	0.000725215	3.79516	PREDICTED: Bos taurus uncharacterized LOC100850659 (LOC100850659), transcript variant X5, mRNA	LOC100850659
XM_024978207.1	-1.92305	1.92305	0.00601089	3.79225	PREDICTED: Bos taurus N-terminal EF-hand calcium binding protein 2 (NECAB2), transcript variant X2, mRNA	NECAB2
XM_024989912.1	-1.92191	1.92191	0.00103101	3.78923	PREDICTED: Bos taurus uncharacterized LOC100850659 (LOC100850659), transcript variant X6, mRNA	LOC100850659
XM_025001005.1	-1.91629	1.91629	0.00742116	3.77451	PREDICTED: Bos taurus BEN domain containing 7 (BEND7), transcript variant X7, mRNA	BEND7
XM_002691699.5	-1.91554	1.91554	0.0426467	3.77255	PREDICTED: Bos taurus ring finger protein 224 (RNF224), transcript variant X1, mRNA	RNF224
XR_003035910.1	-1.91377	1.91377	0.00474756	3.76791	PREDICTED: Bos taurus stabilizer of axonemal microtubules 1 (SAXO1), transcript variant X6, misc_RNA	SAXO1
XM_024988155.1	-1.90587	1.90587	0.00961798	3.74736	PREDICTED: Bos taurus Cdc42 guanine nucleotide exchange factor 9 (ARHGEF9), transcript variant X5, mRNA	ARHGEF9
XM_024991966.1	-1.89871	1.89871	0.000499326	3.7288	PREDICTED: Bos taurus acid sensing ion channel subunit 1 (ASIC1), transcript variant X4, mRNA	ASIC1
XM_024991965.1	-1.89623	1.89623	0.000423312	3.72239	PREDICTED: Bos taurus acid sensing ion channel subunit 1 (ASIC1), transcript variant X1, mRNA	ASIC1
XM_005206311.4	-1.89623	1.89623	0.000423312	3.72239	PREDICTED: Bos taurus acid sensing ion channel subunit 1 (ASIC1), transcript variant X2, mRNA	ASIC1
XR_003030362.1	-1.89535	1.89535	0.0232796	3.72012	PREDICTED: Bos taurus uncharacterized LOC101907242 (LOC101907242), ncRNA	LOC101907242
XM_024989779.1	-1.89532	1.89532	0.028984	3.72006	PREDICTED: Bos taurus CD1a molecule (CD1A), transcript variant X2, mRNA	CD1A
XM_005217605.3	-1.89017	1.89017	2.75714e-07	3.7068	PREDICTED: Bos taurus FAT atypical cadherin 4 (FAT4), transcript variant X1, mRNA	FAT4
XM_024993201.1	-1.88675	1.88675	0.00072497	3.69801	PREDICTED: Bos taurus 3-hydroxybutyrate dehydrogenase 2 (BDH2), transcript variant X1, mRNA	BDH2
XM_005214313.4	-1.88288	1.88288	0.00903467	3.6881	PREDICTED: Bos taurus BEN domain containing 7 (BEND7), transcript variant X10, mRNA	BEND7
XM_005226858.2	-1.86256	1.86256	0.00166557	3.63653	PREDICTED: Bos taurus transmembrane protein 132A (TMEM132A), transcript variant X1, mRNA	TMEM132A
XM_024981588.1	-1.86144	1.86144	0.0269413	3.63371	PREDICTED: Bos taurus aggrecan (ACAN), transcript variant X1, mRNA	ACAN
XM_024975014.1	-1.86109	1.86109	5.36033e-10	3.63281	PREDICTED: Bos taurus collagen type XVIII alpha 1 chain (COL18A1), transcript variant X1, mRNA	COL18A1
XM_024975076.1	-1.86106	1.86106	5.64007e-10	3.63274	PREDICTED: Bos taurus collagen type XVIII alpha 1 chain (COL18A1), transcript variant X3, mRNA	COL18A1
XM_024975114.1	-1.86036	1.86036	5.77385e-10	3.63099	PREDICTED: Bos taurus collagen type XVIII alpha 1 chain (COL18A1), transcript variant X4, mRNA	COL18A1
XM_024975043.1	-1.85934	1.85934	5.6126e-10	3.62842	PREDICTED: Bos taurus collagen type XVIII alpha 1 chain (COL18A1), transcript variant X2, mRNA	COL18A1
XM_005222441.4	-1.85786	1.85786	2.08732e-05	3.62469	PREDICTED: Bos taurus SLIT-ROBO Rho GTPase activating protein 3 (SRGAP3), transcript variant X4, mRNA	SRGAP3
XM_024975155.1	-1.85717	1.85717	7.75519e-10	3.62296	PREDICTED: Bos taurus collagen type XVIII alpha 1 chain (COL18A1), transcript variant X5, mRNA	COL18A1
XM_005225244.3	-1.85103	1.85103	0.00829497	3.60757	PREDICTED: Bos taurus syntaxin 1A (STX1A), transcript variant X2, mRNA	STX1A
XR_003032263.1	-1.85046	1.85046	0.00727753	3.60616	PREDICTED: Bos taurus uncharacterized LOC112443852 (LOC112443852), ncRNA	LOC112443852
XM_024981589.1	-1.84835	1.84835	0.0286114	3.60089	PREDICTED: Bos taurus aggrecan (ACAN), transcript variant X2, mRNA	ACAN
XM_024981590.1	-1.84835	1.84835	0.0286114	3.60089	PREDICTED: Bos taurus aggrecan (ACAN), transcript variant X3, mRNA	ACAN
XR_003035905.1	-1.84386	1.84386	0.0070981	3.5897	PREDICTED: Bos taurus stabilizer of axonemal microtubules 1 (SAXO1), transcript variant X1, misc_RNA	SAXO1
XR_814364.3	-1.84111	1.84111	1.22322e-05	3.58286	PREDICTED: Bos taurus SLIT-ROBO Rho GTPase activating protein 3 (SRGAP3), transcript variant X3, misc_RNA	SRGAP3
XM_025001007.1	-1.84068	1.84068	0.00993738	3.5818	PREDICTED: Bos taurus BEN domain containing 7 (BEND7), transcript variant X9, mRNA	BEND7
NM_001113240.1	-1.8393	1.8393	0.00436195	3.57837	Bos taurus macrophage scavenger receptor 1 (MSR1), transcript variant 1, mRNA	MSR1
XR_003032545.1	-1.83657	1.83657	0.00561362	3.5716	PREDICTED: Bos taurus syntaxin 1A (STX1A), transcript variant X3, misc_RNA	STX1A
XM_025000199.1	-1.83629	1.83629	0.00230879	3.57089	PREDICTED: Bos taurus multidrug resistance-associated protein 4-like (LOC784305), mRNA	MRP4
XR_003032925.1	-1.83552	1.83552	0.00048455	3.569	PREDICTED: Bos taurus uncharacterized LOC112444581 (LOC112444581), ncRNA	LOC112444581
NM_001083388.2	-1.83291	1.83291	1.40055e-09	3.56255	Bos taurus collagen type XVIII alpha 1 chain (COL18A1), mRNA	COL18A1
NM_001046452.2	-1.83253	1.83253	1.65829e-14	3.56162	Bos taurus dual specificity phosphatase 1 (DUSP1), mRNA	DUSP1
XM_002698408.5	-1.83178	1.83178	0.000498529	3.55976	PREDICTED: Bos taurus tolloid like 2 (TLL2), transcript variant X1, mRNA	TLL2
XR_003035911.1	-1.82974	1.82974	0.00758547	3.55472	PREDICTED: Bos taurus stabilizer of axonemal microtubules 1 (SAXO1), transcript variant X7, misc_RNA	SAXO1
NM_001034488.2	-1.82769	1.82769	0.00210318	3.54969	Bos taurus 3-hydroxybutyrate dehydrogenase 2 (BDH2), mRNA	BDH2
NM_001127172.1	-1.82716	1.82716	0.0114094	3.54837	Bos taurus interleukin 23 receptor (IL23R), mRNA	IL23R
XR_003035908.1	-1.8271	1.8271	0.00860565	3.54823	PREDICTED: Bos taurus stabilizer of axonemal microtubules 1 (SAXO1), transcript variant X4, misc_RNA	SAXO1
NM_001102237.2	-1.82665	1.82665	0.0018942	3.54713	Bos taurus transmembrane protein 132A (TMEM132A), mRNA	TMEM132A
XM_010813782.3	-1.82649	1.82649	4.75699e-06	3.54674	PREDICTED: Bos taurus FAT atypical cadherin 4 (FAT4), transcript variant X2, mRNA	FAT4
XM_024986035.1	-1.82551	1.82551	0.0320022	3.54431	PREDICTED: Bos taurus cilia and flagella associated protein 46 (CFAP46), transcript variant X15, mRNA	CFAP46
XM_024992659.1	-1.81877	1.81877	0.0060364	3.52779	PREDICTED: Bos taurus endogenous retrovirus group K member 25 Env polyprotein-like (LOC112446744), mRNA	ERVK25
XM_005209260.4	-1.81429	1.81429	0.000752751	3.51686	PREDICTED: Bos taurus mitotic spindle positioning (MISP), transcript variant X2, mRNA	MISP
XM_005222690.4	-1.81106	1.81106	0.000163372	3.50899	PREDICTED: Bos taurus prickle planar cell polarity protein 2 (PRICKLE2), transcript variant X1, mRNA	PRICKLE2
XR_003035906.1	-1.80951	1.80951	0.00428772	3.50523	PREDICTED: Bos taurus stabilizer of axonemal microtubules 1 (SAXO1), transcript variant X2, misc_RNA	SAXO1
NM_173946.2	-1.80914	1.80914	1.76594e-07	3.50433	Bos taurus osteoglycin (OGN), mRNA	OGN
XM_024977817.1	-1.80865	1.80865	0.000653241	3.50315	PREDICTED: Bos taurus kringle containing transmembrane protein 1 (KREMEN1), transcript variant X2, mRNA	KREMEN1
NM_001035269.2	-1.80753	1.80753	0.000601914	3.50043	Bos taurus mitotic spindle positioning (MISP), mRNA	MISP
XR_003032829.1	-1.80291	1.80291	0.0295043	3.48923	PREDICTED: Bos taurus cilia and flagella associated protein 46 (CFAP46), transcript variant X14, misc_RNA	CFAP46
XM_010805122.3	-1.80095	1.80095	0.0114025	3.4845	PREDICTED: Bos taurus tachykinin 3 (TAC3), transcript variant X1, mRNA	TAC3
NM_001206203.1	-1.799	1.799	0.000352412	3.47979	Bos taurus C-type lectin domain containing 5A (CLEC5A), mRNA	CLEC5A
XR_003032259.1	-1.79752	1.79752	0.00646558	3.47623	PREDICTED: Bos taurus uncharacterized LOC100847951 (LOC100847951), transcript variant X7, ncRNA	LOC100847951
XR_003035907.1	-1.79734	1.79734	0.0100567	3.4758	PREDICTED: Bos taurus stabilizer of axonemal microtubules 1 (SAXO1), transcript variant X3, misc_RNA	SAXO1
XR_001495655.2	-1.79153	1.79153	2.18513e-06	3.46182	PREDICTED: Bos taurus uncharacterized LOC107132092 (LOC107132092), transcript variant X6, ncRNA	LOC107132092
XM_024993202.1	-1.78892	1.78892	0.00328336	3.45556	PREDICTED: Bos taurus 3-hydroxybutyrate dehydrogenase 2 (BDH2), transcript variant X2, mRNA	BDH2
XM_024993203.1	-1.78892	1.78892	0.00328336	3.45556	PREDICTED: Bos taurus 3-hydroxybutyrate dehydrogenase 2 (BDH2), transcript variant X3, mRNA	BDH2
XR_814920.3	-1.78765	1.78765	0.0018755	3.45251	PREDICTED: Bos taurus uncharacterized LOC100847951 (LOC100847951), transcript variant X11, ncRNA	LOC100847951
XM_002693107.6	-1.78733	1.78733	0.000339812	3.45175	PREDICTED: Bos taurus tripartite motif containing 66 (TRIM66), transcript variant X1, mRNA	TRIM66
XM_024975810.1	-1.78733	1.78733	0.000339812	3.45175	PREDICTED: Bos taurus tripartite motif containing 66 (TRIM66), transcript variant X2, mRNA	TRIM66
XR_003032258.1	-1.78518	1.78518	0.0064235	3.44662	PREDICTED: Bos taurus uncharacterized LOC100847951 (LOC100847951), transcript variant X6, ncRNA	LOC100847951
XM_024976935.1	-1.78397	1.78397	0.0017298	3.44372	PREDICTED: Bos taurus leucine rich repeat containing G protein-coupled receptor 6 (LGR6), transcript variant X5, mRNA	LGR6
XR_003035042.1	-1.78036	1.78036	0.00861606	3.43512	PREDICTED: Bos taurus prominin 1 (PROM1), transcript variant X9, misc_RNA	PROM1
XR_003035909.1	-1.78001	1.78001	0.0120783	3.4343	PREDICTED: Bos taurus stabilizer of axonemal microtubules 1 (SAXO1), transcript variant X5, misc_RNA	SAXO1
XM_024996688.1	-1.7751	1.7751	0.0320899	3.42263	PREDICTED: Bos taurus parkin RBR E3 ubiquitin protein ligase (PRKN), transcript variant X5, mRNA	PRKN
XR_001495654.2	-1.77105	1.77105	1.63114e-06	3.41302	PREDICTED: Bos taurus uncharacterized LOC107132092 (LOC107132092), transcript variant X5, ncRNA	LOC107132092
XM_024985078.1	-1.77013	1.77013	0.00986383	3.41085	PREDICTED: Bos taurus syntaxin 1A (STX1A), transcript variant X1, mRNA	STX1A
XR_003035040.1	-1.7676	1.7676	0.0210688	3.40487	PREDICTED: Bos taurus prominin 1 (PROM1), transcript variant X7, misc_RNA	PROM1
XM_002696985.5	-1.76585	1.76585	0.000250936	3.40075	PREDICTED: Bos taurus prickle planar cell polarity protein 2 (PRICKLE2), transcript variant X2, mRNA	PRICKLE2
XM_024993438.1	-1.76347	1.76347	0.023474	3.39513	PREDICTED: Bos taurus prominin 1 (PROM1), transcript variant X10, mRNA	PROM1
XR_001495652.2	-1.75564	1.75564	2.17676e-06	3.37677	PREDICTED: Bos taurus uncharacterized LOC107132092 (LOC107132092), transcript variant X1, ncRNA	LOC107132092
XR_003035034.1	-1.75149	1.75149	0.00891217	3.36706	PREDICTED: Bos taurus prominin 1 (PROM1), transcript variant X1, misc_RNA	PROM1
XM_005209261.4	-1.74849	1.74849	0.000594208	3.36006	PREDICTED: Bos taurus mitotic spindle positioning (MISP), transcript variant X3, mRNA	MISP
XR_003035039.1	-1.74633	1.74633	0.0239776	3.35505	PREDICTED: Bos taurus prominin 1 (PROM1), transcript variant X6, misc_RNA	PROM1
XR_814259.3	-1.74623	1.74623	0.0257034	3.35481	PREDICTED: Bos taurus uncharacterized LOC104975442 (LOC104975442), ncRNA	LOC104975442
XR_003032391.1	-1.74291	1.74291	1.22954e-06	3.34709	PREDICTED: Bos taurus phorbol-12-myristate-13-acetate-induced protein 1 (PMAIP1), transcript variant X2, misc_RNA	PMAIP1
XM_024976934.1	-1.74228	1.74228	0.00154608	3.34564	PREDICTED: Bos taurus leucine rich repeat containing G protein-coupled receptor 6 (LGR6), transcript variant X4, mRNA	LGR6
XM_015475621.2	-1.73633	1.73633	6.19932e-05	3.33186	PREDICTED: Bos taurus apoptosis inducing factor, mitochondria associated 3 (AIFM3), transcript variant X5, mRNA	AIFM3
XR_003038179.1	-1.73118	1.73118	0.0095132	3.31999	PREDICTED: Bos taurus maestro heat-like repeat family member 5 (LOC101905222), transcript variant X8, misc_RNA	MROH5
XR_003034200.1	-1.72978	1.72978	0.0479974	3.31678	PREDICTED: Bos taurus U1 spliceosomal RNA (LOC112446129), ncRNA	LOC112446129
NM_001192413.1	-1.72808	1.72808	0.000133771	3.31287	Bos taurus copine 7 (CPNE7), mRNA	CPNE7
XR_001495653.2	-1.72719	1.72719	1.53891e-06	3.31082	PREDICTED: Bos taurus uncharacterized LOC107132092 (LOC107132092), transcript variant X2, ncRNA	LOC107132092
NM_001104611.2	-1.72582	1.72582	0.03488	3.30768	Bos taurus adenosine A3 receptor (ADORA3), transcript variant 1, mRNA	ADORA3
XM_025001002.1	-1.72515	1.72515	0.0231112	3.30614	PREDICTED: Bos taurus BEN domain containing 7 (BEND7), transcript variant X4, mRNA	BEND7
XM_025001003.1	-1.72515	1.72515	0.0231112	3.30614	PREDICTED: Bos taurus BEN domain containing 7 (BEND7), transcript variant X5, mRNA	BEND7
NM_001245952.2	-1.72258	1.72258	0.0390735	3.30025	Bos taurus prominin 1 (PROM1), mRNA	PROM1
XM_010805561.3	-1.72212	1.72212	0.0239384	3.29922	PREDICTED: Bos taurus C-type lectin domain family 4 member E (CLEC4E), transcript variant X1, mRNA	CLEC4E
XM_024996692.1	-1.72063	1.72063	0.0282131	3.2958	PREDICTED: Bos taurus parkin RBR E3 ubiquitin protein ligase (PRKN), transcript variant X8, mRNA	PRKN
XR_003035036.1	-1.72053	1.72053	0.0265472	3.29558	PREDICTED: Bos taurus prominin 1 (PROM1), transcript variant X3, misc_RNA	PROM1
XM_005209259.2	-1.72039	1.72039	0.000667866	3.29526	PREDICTED: Bos taurus mitotic spindle positioning (MISP), transcript variant X2, mRNA	MISP
XM_024976933.1	-1.71873	1.71873	0.0020711	3.29146	PREDICTED: Bos taurus leucine rich repeat containing G protein-coupled receptor 6 (LGR6), transcript variant X3, mRNA	LGR6
XR_003033828.1	-1.71788	1.71788	0.0368471	3.28954	PREDICTED: Bos taurus small nucleolar RNA SNORD61 (LOC112445837), ncRNA	SNORD61
XR_003030869.1	-1.71583	1.71583	0.0157205	3.28485	PREDICTED: Bos taurus uncharacterized LOC101902768 (LOC101902768), transcript variant X2, ncRNA	LOC101902768
XR_003030870.1	-1.71583	1.71583	0.0157205	3.28485	PREDICTED: Bos taurus uncharacterized LOC101902768 (LOC101902768), transcript variant X3, ncRNA	LOC101902768
NM_181017.2	-1.7148	1.7148	0.0199367	3.2825	Bos taurus tachykinin precursor 3 (TAC3), mRNA	TAC3
XM_010813598.3	-1.71257	1.71257	0.00284628	3.27745	PREDICTED: Bos taurus leucine rich repeat containing G protein-coupled receptor 6 (LGR6), transcript variant X6, mRNA	LGR6
XM_025001998.1	-1.71251	1.71251	0.0107229	3.27729	PREDICTED: Bos taurus maestro heat-like repeat family member 5 (LOC101905222), transcript variant X7, mRNA	MROH5
XM_024976932.1	-1.71157	1.71157	0.0018313	3.27518	PREDICTED: Bos taurus leucine rich repeat containing G protein-coupled receptor 6 (LGR6), transcript variant X2, mRNA	LGR6
XM_024994392.1	-1.70906	1.70906	2.97417e-06	3.26949	PREDICTED: Bos taurus regulatory factor X2 (RFX2), transcript variant X2, mRNA	RFX2
XR_003031239.1	-1.70737	1.70737	0.0242887	3.26565	PREDICTED: Bos taurus uncharacterized LOC112442997 (LOC112442997), transcript variant X1, ncRNA	LOC112442997
XR_001494910.1	-1.70421	1.70421	0.000740478	3.25851	PREDICTED: Bos taurus uncharacterized LOC100847951 (LOC100847951), transcript variant X1, ncRNA	LOC100847951
XM_025001004.1	-1.70413	1.70413	0.0249461	3.25833	PREDICTED: Bos taurus BEN domain containing 7 (BEND7), transcript variant X6, mRNA	BEND7
XM_025001006.1	-1.70413	1.70413	0.0249461	3.25833	PREDICTED: Bos taurus BEN domain containing 7 (BEND7), transcript variant X8, mRNA	BEND7
XM_024986034.1	-1.69972	1.69972	0.0398894	3.24837	PREDICTED: Bos taurus cilia and flagella associated protein 46 (CFAP46), transcript variant X13, mRNA	CFAP46
XR_003036811.1	-1.69883	1.69883	0.0141921	3.24638	PREDICTED: Bos taurus uncharacterized LOC112448447 (LOC112448447), transcript variant X1, ncRNA	LOC112448447
XM_010813594.3	-1.69873	1.69873	0.00204368	3.24616	PREDICTED: Bos taurus leucine rich repeat containing G protein-coupled receptor 6 (LGR6), transcript variant X1, mRNA	LGR6
XR_003035037.1	-1.69854	1.69854	0.0300228	3.24572	PREDICTED: Bos taurus prominin 1 (PROM1), transcript variant X4, misc_RNA	PROM1
XR_003035038.1	-1.69854	1.69854	0.0300228	3.24572	PREDICTED: Bos taurus prominin 1 (PROM1), transcript variant X5, misc_RNA	PROM1
XR_003035041.1	-1.69854	1.69854	0.0300228	3.24572	PREDICTED: Bos taurus prominin 1 (PROM1), transcript variant X8, misc_RNA	PROM1
XR_003036812.1	-1.69725	1.69725	0.0242856	3.24282	PREDICTED: Bos taurus uncharacterized LOC112448447 (LOC112448447), transcript variant X2, ncRNA	LOC112448447
NM_174113.2	-1.69564	1.69564	0.00178654	3.2392	Bos taurus macrophage scavenger receptor 1 (MSR1), transcript variant 2, mRNA	MSR1
XR_003032262.1	-1.69346	1.69346	0.000955456	3.23431	PREDICTED: Bos taurus uncharacterized LOC100847951 (LOC100847951), transcript variant X10, ncRNA	LOC100847951
XR_003032261.1	-1.69346	1.69346	0.000955456	3.23431	PREDICTED: Bos taurus uncharacterized LOC100847951 (LOC100847951), transcript variant X9, ncRNA	LOC100847951
XR_003032257.1	-1.69155	1.69155	0.000956087	3.23003	PREDICTED: Bos taurus uncharacterized LOC100847951 (LOC100847951), transcript variant X5, ncRNA	LOC100847951
XR_003030868.1	-1.69095	1.69095	0.0226154	3.22868	PREDICTED: Bos taurus uncharacterized LOC101902768 (LOC101902768), transcript variant X1, ncRNA	LOC101902768
XM_010821199.2	-1.68834	1.68834	0.0329847	3.22286	PREDICTED: Bos taurus troponin T3, fast skeletal type (TNNT3), transcript variant X1, mRNA	TNNT3
NM_001098912.1	-1.68751	1.68751	0.0229963	3.221	Bos taurus fumarylacetoacetate hydrolase (FAH), mRNA	FAH
NM_001012287.1	-1.68653	1.68653	0.0287667	3.21881	Bos taurus retinyl ester hydrolase type 1 (BREH1), mRNA	BREH1
XM_005218235.4	-1.68513	1.68513	0.00306813	3.21569	PREDICTED: Bos taurus apoptosis inducing factor, mitochondria associated 3 (AIFM3), transcript variant X6, mRNA	AIFM3
XM_010814238.3	-1.68485	1.68485	0.00360963	3.21507	PREDICTED: Bos taurus apoptosis inducing factor, mitochondria associated 3 (AIFM3), transcript variant X7, mRNA	AIFM3
XR_001494911.1	-1.68353	1.68353	0.000847884	3.21212	PREDICTED: Bos taurus uncharacterized LOC100847951 (LOC100847951), transcript variant X2, ncRNA	LOC100847951
XR_814917.2	-1.68053	1.68053	0.000948078	3.20545	PREDICTED: Bos taurus uncharacterized LOC100847951 (LOC100847951), transcript variant X4, ncRNA	LOC100847951
XM_015475252.2	-1.68045	1.68045	0.00543676	3.20527	PREDICTED: Bos taurus N-acetylneuraminate pyruvate lyase (NPL), transcript variant X1, mRNA	NPL
XR_816555.3	-1.67961	1.67961	0.0333324	3.20341	PREDICTED: Bos taurus uncharacterized LOC101905049 (LOC101905049), transcript variant X3, ncRNA	LOC101905049
XM_024986031.1	-1.67606	1.67606	0.0414536	3.19554	PREDICTED: Bos taurus cilia and flagella associated protein 46 (CFAP46), transcript variant X10, mRNA	CFAP46
XM_024986032.1	-1.67606	1.67606	0.0414536	3.19554	PREDICTED: Bos taurus cilia and flagella associated protein 46 (CFAP46), transcript variant X11, mRNA	CFAP46
XM_005218470.4	-1.66969	1.66969	0.0303617	3.18146	PREDICTED: Bos taurus retinyl ester hydrolase type 1 (BREH1), transcript variant X1, mRNA	BREH1
XR_003032260.1	-1.66853	1.66853	0.00117109	3.17891	PREDICTED: Bos taurus uncharacterized LOC100847951 (LOC100847951), transcript variant X8, ncRNA	LOC100847951
XM_024976139.1	-1.66702	1.66702	0.00578726	3.17557	PREDICTED: Bos taurus N-acetylneuraminate pyruvate lyase (NPL), transcript variant X2, mRNA	NPL
XM_010821203.2	-1.66609	1.66609	0.0357386	3.17353	PREDICTED: Bos taurus troponin T3, fast skeletal type (TNNT3), transcript variant X6, mRNA	TNNT3
XM_024977457.1	-1.66135	1.66135	0.00378508	3.16312	PREDICTED: Bos taurus gamma-glutamyltransferase 1 (GGT1), transcript variant X2, mRNA	GGT1
XM_024987594.1	-1.66097	1.66097	0.00490886	3.1623	PREDICTED: Bos taurus mucin-5B (LOC789503), mRNA	MUC5B
XR_003035035.1	-1.66024	1.66024	0.0348703	3.1607	PREDICTED: Bos taurus prominin 1 (PROM1), transcript variant X2, misc_RNA	PROM1
XR_813282.3	-1.65906	1.65906	0.0337034	3.1581	PREDICTED: Bos taurus uncharacterized LOC101902768 (LOC101902768), transcript variant X5, ncRNA	LOC101902768
XR_003036433.1	-1.65814	1.65814	0.000230468	3.1561	PREDICTED: Bos taurus uncharacterized LOC107132782 (LOC107132782), ncRNA	LOC107132782
XM_024992675.1	-1.65773	1.65773	0.0146443	3.1552	PREDICTED: Bos taurus WC1-8 protein (WC1-8), mRNA	WC1-8
XR_814919.2	-1.65753	1.65753	0.00112659	3.15475	PREDICTED: Bos taurus uncharacterized LOC100847951 (LOC100847951), transcript variant X3, ncRNA	LOC100847951
NM_001045978.1	-1.65561	1.65561	0.0284957	3.15055	Bos taurus N-acetylneuraminate pyruvate lyase (NPL), mRNA	NPL
XM_025001983.1	-1.65495	1.65495	0.0470414	3.14912	PREDICTED: Bos taurus progestin and adipoQ receptor family member 7 (PAQR7), transcript variant X5, mRNA	PAQR7
XM_005228436.4	-1.65386	1.65386	2.84212e-07	3.14674	PREDICTED: Bos taurus carbonic anhydrase 5B (CA5B), transcript variant X1, mRNA	CA5B
XM_024993636.1	-1.65065	1.65065	0.000691092	3.13975	PREDICTED: Bos taurus cytokine dependent hematopoietic cell linker (CLNK), transcript variant X2, mRNA	CLNK
XR_003033466.1	-1.65063	1.65063	3.9014e-07	3.13971	PREDICTED: Bos taurus uncharacterized LOC107132092 (LOC107132092), transcript variant X4, ncRNA	LOC107132092
XM_024999693.1	-1.64973	1.64973	0.0253367	3.13776	PREDICTED: Bos taurus NOTCH regulated ankyrin repeat protein (NRARP), mRNA	NRARP
XR_809981.3	-1.6496	1.6496	0.0325514	3.13747	PREDICTED: Bos taurus uncharacterized LOC104973478 (LOC104973478), ncRNA	LOC104973478
XR_003033465.1	-1.64936	1.64936	3.49325e-07	3.13695	PREDICTED: Bos taurus uncharacterized LOC107132092 (LOC107132092), transcript variant X3, ncRNA	LOC107132092
XM_024992666.1	-1.64865	1.64865	0.0339572	3.13539	PREDICTED: Bos taurus C-type lectin domain family 4 member E (CLEC4E), transcript variant X2, mRNA	CLEC4E
XM_024976787.1	-1.64784	1.64784	0.000390159	3.13364	PREDICTED: Bos taurus PR/SET domain 16 (PRDM16), transcript variant X4, mRNA	PRDM16
NM_001046199.1	-1.64449	1.64449	0.0130547	3.12637	Bos taurus collagen type XI alpha 2 chain (COL11A2), mRNA	COL11A2
NM_001110772.1	-1.64275	1.64275	1.30281e-08	3.1226	Bos taurus Rho GTPase activating protein 18 (ARHGAP18), mRNA	ARHGAP18
NM_001114518.2	-1.64193	1.64193	1.09294e-05	3.12084	Bos taurus cAMP-dependent protein kinase inhibitor beta (PKIB), mRNA	PKIB
NM_001168587.1	-1.64049	1.64049	0.0109966	3.11772	Bos taurus NKG2-A/NKG2-B type II integral membrane protein-like (NKG2A), mRNA	KLRC1
NM_001191209.1	-1.6396	1.6396	0.0138221	3.1158	Bos taurus von Willebrand factor C and EGF domains (VWCE), mRNA	VWCE
XM_010811195.3	-1.63878	1.63878	5.29211e-07	3.11402	PREDICTED: Bos taurus OTU deubiquitinase 1 (OTUD1), mRNA	OTUD1
XM_024996743.1	-1.63569	1.63569	0.00447431	3.10736	PREDICTED: Bos taurus vanin 2 (VNN2), transcript variant X1, mRNA	VNN2
XM_024992356.1	-1.63321	1.63321	0.037232	3.10202	PREDICTED: Bos taurus ankyrin repeat domain-containing protein 26-like (LOC783893), transcript variant X1, mRNA	ANKRD26
XM_005218231.4	-1.63185	1.63185	0.000461602	3.0991	PREDICTED: Bos taurus apoptosis inducing factor, mitochondria associated 3 (AIFM3), transcript variant X1, mRNA	AIFM3
XM_010821029.2	-1.63167	1.63167	0.0138934	3.09871	PREDICTED: Bos taurus von Willebrand factor C and EGF domains (VWCE), transcript variant X1, mRNA	VWCE
XM_005203175.4	-1.63139	1.63139	0.0395509	3.09812	PREDICTED: Bos taurus progestin and adipoQ receptor family member 7 (PAQR7), transcript variant X3, mRNA	PAQR7
XR_812499.3	-1.63085	1.63085	0.000526802	3.09696	PREDICTED: Bos taurus apoptosis inducing factor, mitochondria associated 3 (AIFM3), transcript variant X4, misc_RNA	AIFM3
XM_024976140.1	-1.63044	1.63044	0.0105175	3.09608	PREDICTED: Bos taurus N-acetylneuraminate pyruvate lyase (NPL), transcript variant X3, mRNA	NPL
XM_002688459.5	-1.62931	1.62931	0.000328841	3.09366	PREDICTED: Bos taurus cytokine dependent hematopoietic cell linker (CLNK), transcript variant X1, mRNA	CLNK
NM_001163920.1	-1.62874	1.62874	0.00676279	3.09243	Bos taurus vanin 2 (VNN2), mRNA	VNN2
XM_024996841.1	-1.62736	1.62736	1.13733e-05	3.08948	PREDICTED: Bos taurus cAMP-dependent protein kinase inhibitor beta (PKIB), transcript variant X3, mRNA	PKIB
XM_024977456.1	-1.62731	1.62731	0.00462036	3.08937	PREDICTED: Bos taurus gamma-glutamyltransferase 1 (GGT1), transcript variant X1, mRNA	GGT1
XM_024977458.1	-1.62731	1.62731	0.00462036	3.08937	PREDICTED: Bos taurus gamma-glutamyltransferase 1 (GGT1), transcript variant X3, mRNA	GGT1
XM_024977255.1	-1.62727	1.62727	0.00589173	3.08927	PREDICTED: Bos taurus glutathione S-transferase theta 1 (GSTT1), transcript variant X1, mRNA	GSTT1
NM_001046232.2	-1.62686	1.62686	0.00655927	3.08841	Bos taurus glutathione S-transferase theta 1 (GSTT1), mRNA	GSTT1
XM_015471295.2	-1.62542	1.62542	0.0462809	3.08532	PREDICTED: Bos taurus C-type lectin domain family 4 member E (CLEC4E), transcript variant X3, mRNA	CLEC4E
XM_010814239.3	-1.62329	1.62329	0.0015266	3.08076	PREDICTED: Bos taurus apoptosis inducing factor, mitochondria associated 3 (AIFM3), transcript variant X9, mRNA	AIFM3
NM_001206214.1	-1.62319	1.62319	0.00462517	3.08056	Bos taurus gamma-glutamyltransferase 1 (GGT1), mRNA	GGT1
XR_003035500.1	-1.62121	1.62121	1.4825e-07	3.07633	PREDICTED: Bos taurus PML-RARA regulated adaptor molecule 1 (PRAM1), transcript variant X3, misc_RNA	PRAM1
XM_010821202.3	-1.62047	1.62047	0.0423281	3.07476	PREDICTED: Bos taurus troponin T3, fast skeletal type (TNNT3), transcript variant X3, mRNA	TNNT3
XM_024977298.1	-1.61989	1.61989	0.000646195	3.07351	PREDICTED: Bos taurus apoptosis inducing factor, mitochondria associated 3 (AIFM3), transcript variant X3, mRNA	AIFM3
XM_024976788.1	-1.61984	1.61984	0.000189841	3.07341	PREDICTED: Bos taurus PR/SET domain 16 (PRDM16), transcript variant X5, mRNA	PRDM16
XM_005218591.4	-1.61872	1.61872	0.000781679	3.07103	PREDICTED: Bos taurus copine 7 (CPNE7), transcript variant X1, mRNA	CPNE7
XM_015472789.2	-1.61864	1.61864	1.06275e-05	3.07085	PREDICTED: Bos taurus cAMP-dependent protein kinase inhibitor beta (PKIB), transcript variant X2, mRNA	PKIB
XR_003029616.1	-1.61827	1.61827	0.0184395	3.07007	PREDICTED: Bos taurus PTPRF interacting protein alpha 4 (PPFIA4), transcript variant X18, misc_RNA	PPFIA4
XM_005227282.2	-1.61565	1.61565	0.0326486	3.0645	PREDICTED: Bos taurus troponin T3, fast skeletal type (TNNT3), transcript variant X7, mRNA	TNNT3
XM_005227283.2	-1.61402	1.61402	0.0340069	3.06104	PREDICTED: Bos taurus troponin T3, fast skeletal type (TNNT3), transcript variant X8, mRNA	TNNT3
XM_010821201.3	-1.61365	1.61365	0.0480643	3.06026	PREDICTED: Bos taurus troponin T3, fast skeletal type (TNNT3), transcript variant X4, mRNA	TNNT3
XM_005210728.4	-1.61253	1.61253	1.07816e-05	3.05787	PREDICTED: Bos taurus cAMP-dependent protein kinase inhibitor beta (PKIB), transcript variant X1, mRNA	PKIB
XM_015475620.2	-1.6123	1.6123	0.000599729	3.05739	PREDICTED: Bos taurus apoptosis inducing factor, mitochondria associated 3 (AIFM3), transcript variant X2, mRNA	AIFM3
XR_003036557.1	-1.61136	1.61136	0.036172	3.05539	PREDICTED: Bos taurus small nucleolar RNA SNORD50 (LOC112448164), ncRNA	SNORD50
XM_005226957.4	-1.61008	1.61008	0.0163425	3.05268	PREDICTED: Bos taurus von Willebrand factor C and EGF domains (VWCE), transcript variant X2, mRNA	VWCE
XM_010813555.3	-1.60905	1.60905	6.33668e-05	3.0505	PREDICTED: Bos taurus activating transcription factor 3 (ATF3), transcript variant X1, mRNA	ATF3
XM_024976785.1	-1.60829	1.60829	0.0268251	3.04889	PREDICTED: Bos taurus PR/SET domain 16 (PRDM16), transcript variant X1, mRNA	PRDM16
unassigned_transcript_1817	-1.60717	1.60717	0.0365628	3.04653	-	-
XM_024976786.1	-1.60645	1.60645	0.0270704	3.04502	PREDICTED: Bos taurus PR/SET domain 16 (PRDM16), transcript variant X2, mRNA	PRDM16
XM_024992862.1	-1.60604	1.60604	0.0455649	3.04415	PREDICTED: Bos taurus uncharacterized LOC101903647 (LOC101903647), transcript variant X3, mRNA	LOC101903647
XM_010821200.3	-1.60491	1.60491	0.0399032	3.04178	PREDICTED: Bos taurus troponin T3, fast skeletal type (TNNT3), transcript variant X2, mRNA	TNNT3
XM_024995364.1	-1.60289	1.60289	0.0100009	3.03752	PREDICTED: Bos taurus transforming growth factor beta receptor 3 like (TGFBR3L), mRNA	TGFBR3L
XR_001495464.2	-1.60279	1.60279	0.0363242	3.03729	PREDICTED: Bos taurus uncharacterized LOC101905049 (LOC101905049), transcript variant X4, ncRNA	LOC101905049
XM_025001342.1	-1.60104	1.60104	0.0273403	3.03361	PREDICTED: Bos taurus putative ankyrin repeat domain-containing protein 19 (LOC112449355), mRNA	ANKRD19P
XR_816554.3	-1.60086	1.60086	0.0223483	3.03324	PREDICTED: Bos taurus uncharacterized LOC101905049 (LOC101905049), transcript variant X1, ncRNA	LOC101905049
NM_001075491.2	-1.60085	1.60085	0.00108234	3.03322	Bos taurus obscurin-like 1 (OBSL1), mRNA	OBSL1
NM_001195631.1	-1.60084	1.60084	0.0108726	3.0332	Bos taurus cilia and flagella associated protein 119 (CFAP119), mRNA	CFAP119
XM_005203174.4	-1.6001	1.6001	0.0444426	3.03164	PREDICTED: Bos taurus progestin and adipoQ receptor family member 7 (PAQR7), transcript variant X2, mRNA	PAQR7
XM_010815259.3	-1.59762	1.59762	0.0408258	3.02644	PREDICTED: Bos taurus serine/arginine repetitive matrix 5 (SRRM5), mRNA	SRRM5
NM_001199065.1	-1.59726	1.59726	0.0339859	3.02568	Bos taurus parkin RBR E3 ubiquitin protein ligase (PRKN), mRNA	PRKN
XM_024996842.1	-1.59724	1.59724	8.12544e-05	3.02565	PREDICTED: Bos taurus cAMP-dependent protein kinase inhibitor beta (PKIB), transcript variant X4, mRNA	PKIB
XM_005227284.4	-1.59709	1.59709	0.0461703	3.02532	PREDICTED: Bos taurus troponin T3, fast skeletal type (TNNT3), transcript variant X11, mRNA	TNNT3
XR_003031463.1	-1.59577	1.59577	0.0422211	3.02256	PREDICTED: Bos taurus uncharacterized LOC101905734 (LOC101905734), transcript variant X6, ncRNA	LOC101905734
XM_010821207.3	-1.5953	1.5953	0.0474494	3.02158	PREDICTED: Bos taurus troponin T3, fast skeletal type (TNNT3), transcript variant X16, mRNA	TNNT3
XM_010821204.3	-1.5953	1.5953	0.0474494	3.02158	PREDICTED: Bos taurus troponin T3, fast skeletal type (TNNT3), transcript variant X9, mRNA	TNNT3
XM_024976393.1	-1.59396	1.59396	0.020645	3.01877	PREDICTED: Bos taurus PTPRF interacting protein alpha 4 (PPFIA4), transcript variant X20, mRNA	PPFIA4
XM_024987367.1	-1.59324	1.59324	0.0197207	3.01727	PREDICTED: Bos taurus von Willebrand factor C and EGF domains (VWCE), transcript variant X3, mRNA	VWCE
XM_024996693.1	-1.59194	1.59194	0.0275081	3.01455	PREDICTED: Bos taurus parkin RBR E3 ubiquitin protein ligase (PRKN), transcript variant X9, mRNA	PRKN
NM_001080908.3	-1.5911	1.5911	1.69543e-08	3.01279	Bos taurus carbonic anhydrase 5B (CA5B), mRNA; nuclear gene for mitochondrial product	CA5B
XM_015475185.2	-1.58918	1.58918	0.0327765	3.00878	PREDICTED: Bos taurus PR/SET domain 16 (PRDM16), transcript variant X3, mRNA	PRDM16
XR_003029933.1	-1.58847	1.58847	0.00165336	3.0073	PREDICTED: Bos taurus apoptosis inducing factor, mitochondria associated 3 (AIFM3), transcript variant X8, misc_RNA	AIFM30
XM_005228435.4	-1.58598	1.58598	1.71226e-08	3.00212	PREDICTED: Bos taurus carbonic anhydrase 5B (CA5B), transcript variant X2, mRNA	CA5B
XM_024987689.1	-1.58349	1.58349	7.12022e-06	2.99695	PREDICTED: Bos taurus synaptotagmin 7 (SYT7), transcript variant X6, mRNA	SYT7
XR_003038178.1	-1.58293	1.58293	0.0158529	2.99578	PREDICTED: Bos taurus maestro heat-like repeat family member 5 (LOC101905222), transcript variant X6, misc_RNA	MROH5
XR_003032843.1	-1.57921	1.57921	0.0242263	2.98807	PREDICTED: Bos taurus tolloid like 2 (TLL2), transcript variant X2, misc_RNA	TLL2
XM_024987691.1	-1.57917	1.57917	1.10177e-05	2.98799	PREDICTED: Bos taurus synaptotagmin 7 (SYT7), transcript variant X8, mRNA	SYT7
XR_003038180.1	-1.57762	1.57762	0.0185539	2.98477	PREDICTED: Bos taurus maestro heat-like repeat family member 5 (LOC101905222), transcript variant X9, misc_RNA	MROH5
XM_005228437.4	-1.57625	1.57625	1.51249e-08	2.98194	PREDICTED: Bos taurus carbonic anhydrase 5B (CA5B), transcript variant X3, mRNA	CA5B
XR_003035717.1	-1.57597	1.57597	0.0228363	2.98135	PREDICTED: Bos taurus uncharacterized LOC107132664 (LOC107132664), transcript variant X2, ncRNA	LOC107132664
XM_024996001.1	-1.57595	1.57595	0.00168743	2.98132	PREDICTED: Bos taurus HR, lysine demethylase and nuclear receptor corepressor (HR), transcript variant X1, mRNA	HR
XM_024996002.1	-1.57595	1.57595	0.00168743	2.98132	PREDICTED: Bos taurus HR, lysine demethylase and nuclear receptor corepressor (HR), transcript variant X2, mRNA	HR
XM_024994923.1	-1.57577	1.57577	1.27995e-06	2.98094	PREDICTED: Bos taurus PML-RARA regulated adaptor molecule 1 (PRAM1), transcript variant X4, mRNA	PRAM1
XM_002688891.5	-1.57429	1.57429	6.48774e-08	2.97789	PREDICTED: Bos taurus PML-RARA regulated adaptor molecule 1 (PRAM1), transcript variant X1, mRNA	PRAM1
NM_001075382.2	-1.57299	1.57299	0.0474994	2.97521	Bos taurus CD1a molecule (CD1A), transcript variant 1, mRNA	CD1A
XM_024977256.1	-1.57152	1.57152	0.0140771	2.97217	PREDICTED: Bos taurus glutathione S-transferase theta 1 (GSTT1), transcript variant X2, mRNA	GSTT1
XM_024987690.1	-1.5696	1.5696	9.83959e-06	2.96823	PREDICTED: Bos taurus synaptotagmin 7 (SYT7), transcript variant X7, mRNA	SYT7
XR_807673.3	-1.56958	1.56958	7.65413e-08	2.96818	PREDICTED: Bos taurus PML-RARA regulated adaptor molecule 1 (PRAM1), transcript variant X2, misc_RNA	PRAM1
XM_024986045.1	-1.56874	1.56874	0.00317901	2.96646	PREDICTED: Bos taurus tolloid like 2 (TLL2), transcript variant X3, mRNA	TLL2
XM_010816459.3	-1.56712	1.56712	0.00165527	2.96313	PREDICTED: Bos taurus BAI1 associated protein 2 (BAIAP2), transcript variant X9, mRNA	BAIAP2
XM_024987686.1	-1.56571	1.56571	2.97421e-06	2.96024	PREDICTED: Bos taurus synaptotagmin 7 (SYT7), transcript variant X3, mRNA	SYT7
NM_001164418.2	-1.56393	1.56393	0.0297357	2.95657	Bos taurus dynein axonemal heavy chain 9 (DNAH9), mRNA	DNAH9
XM_024980551.1	-1.56393	1.56393	0.0297357	2.95657	PREDICTED: Bos taurus dynein axonemal heavy chain 9 (DNAH9), transcript variant X1, mRNA	DNAH9
XM_024980553.1	-1.56393	1.56393	0.0297357	2.95657	PREDICTED: Bos taurus dynein axonemal heavy chain 9 (DNAH9), transcript variant X3, mRNA	DNAH9
XM_024987692.1	-1.56374	1.56374	1.44012e-05	2.95619	PREDICTED: Bos taurus synaptotagmin 7 (SYT7), transcript variant X9, mRNA	SYT7
XM_010820654.3	-1.56198	1.56198	0.00781485	2.95259	PREDICTED: Bos taurus apoptosis inducing factor, mitochondria associated 2 (AIFM2), transcript variant X4, mRNA	AIFM2
XM_024987683.1	-1.56138	1.56138	5.4489e-06	2.95136	PREDICTED: Bos taurus synaptotagmin 7 (SYT7), transcript variant X1, mRNA	SYT7
XR_003038218.1	-1.56035	1.56035	2.95403e-05	2.94926	PREDICTED: Bos taurus uncharacterized LOC112449618 (LOC112449618), ncRNA	LOC112449618
NM_001046281.2	-1.56026	1.56026	0.00235163	2.94907	Bos taurus apoptosis inducing factor mitochondria associated 3 (AIFM3), mRNA	AIFM3
XM_010803709.3	-1.55959	1.55959	0.00706723	2.9477	PREDICTED: Bos taurus BTB domain containing 19 (BTBD19), transcript variant X1, mRNA	BTBD19
NM_174005.4	-1.55639	1.55639	0.000170843	2.94118	Bos taurus calicin (CCIN), mRNA	CCIN
XM_024987687.1	-1.55567	1.55567	7.76986e-06	2.9397	PREDICTED: Bos taurus synaptotagmin 7 (SYT7), transcript variant X4, mRNA	SYT7
NM_001077961.1	-1.55501	1.55501	1.81315e-06	2.93836	Bos taurus N-deacetylase and N-sulfotransferase 3 (NDST3), mRNA	NDST3
XM_002693873.6	-1.55443	1.55443	0.00638236	2.93718	PREDICTED: Bos taurus apolipoprotein R (LOC515150), mRNA	APOB
XM_024990252.1	-1.5544	1.5544	0.00474909	2.93712	PREDICTED: Bos taurus ArfGAP with GTPase domain, ankyrin repeat and PH domain 1 (AGAP1), transcript variant X5, mRNA	AGAP1
XM_024990254.1	-1.55251	1.55251	0.00629839	2.93328	PREDICTED: Bos taurus ArfGAP with GTPase domain, ankyrin repeat and PH domain 1 (AGAP1), transcript variant X7, mRNA	AGAP1
XM_002694515.5	-1.55183	1.55183	0.0112728	2.93189	PREDICTED: Bos taurus RAS protein activator like 1 (RASAL1), transcript variant X1, mRNA	RASAL1
XM_024996505.1	-1.5514	1.5514	8.15731e-08	2.93101	PREDICTED: Bos taurus Rho GTPase activating protein 18 (ARHGAP18), transcript variant X2, mRNA	ARHGAP18
XR_003031429.1	-1.55139	1.55139	0.0323181	2.931	PREDICTED: Bos taurus uncharacterized LOC112443146 (LOC112443146), ncRNA	LOC112443146
XM_024987685.1	-1.55105	1.55105	6.10288e-06	2.93031	PREDICTED: Bos taurus synaptotagmin 7 (SYT7), transcript variant X2, mRNA	SYT7
XM_015459490.2	-1.55049	1.55049	0.0355307	2.92917	PREDICTED: Bos taurus sodium voltage-gated channel alpha subunit 11 (SCN11A), mRNA	SCN11A
XM_025001996.1	-1.55041	1.55041	0.0179263	2.92899	PREDICTED: Bos taurus maestro heat-like repeat family member 5 (LOC101905222), transcript variant X4, mRNA	MROH5
XM_024990251.1	-1.54999	1.54999	0.00396914	2.92815	PREDICTED: Bos taurus ArfGAP with GTPase domain, ankyrin repeat and PH domain 1 (AGAP1), transcript variant X4, mRNA	AGAP1
XM_015459610.2	-1.54953	1.54953	0.00114498	2.92722	PREDICTED: Bos taurus semaphorin 3B (SEMA3B), transcript variant X6, mRNA	SEMA3B
XM_024996504.1	-1.54918	1.54918	1.1068e-07	2.9265	PREDICTED: Bos taurus Rho GTPase activating protein 18 (ARHGAP18), transcript variant X1, mRNA	ARHGAP18
XR_806465.3	-1.54829	1.54829	6.43368e-07	2.9247	PREDICTED: Bos taurus ankyrin repeat domain-containing protein 26-like (LOC783893), transcript variant X3, misc_RNA	ANKRD26
XM_024982633.1	-1.54708	1.54708	1.71962e-05	2.92224	PREDICTED: Bos taurus SLIT-ROBO Rho GTPase activating protein 3 (SRGAP3), transcript variant X2, mRNA	SRGAP3
XM_024978000.1	-1.54706	1.54706	0.0418368	2.92222	PREDICTED: Bos taurus retinyl ester hydrolase type 1 (BREH1), transcript variant X2, mRNA	BREH1
XM_024978001.1	-1.54706	1.54706	0.0418368	2.92222	PREDICTED: Bos taurus retinyl ester hydrolase type 1 (BREH1), transcript variant X3, mRNA	BREH1
XM_024987688.1	-1.54608	1.54608	9.28581e-06	2.92023	PREDICTED: Bos taurus synaptotagmin 7 (SYT7), transcript variant X5, mRNA	SYT7
XM_024996506.1	-1.54503	1.54503	1.93961e-07	2.9181	PREDICTED: Bos taurus Rho GTPase activating protein 18 (ARHGAP18), transcript variant X3, mRNA	ARHGAP18
XM_024975958.1	-1.54492	1.54492	0.000461029	2.91788	PREDICTED: Bos taurus galactosidase beta 1 like 3 (GLB1L3), transcript variant X7, mRNA	GLB1L3
NM_001100386.1	-1.54159	1.54159	0.000259521	2.91115	Bos taurus yippee like 1 (YPEL1), mRNA	YPEL1
XM_005208406.4	-1.54151	1.54151	0.000208449	2.91098	PREDICTED: Bos taurus gap junction protein gamma 2 (GJC2), transcript variant X4, mRNA	GJC2
XM_010814052.3	-1.5411	1.5411	0.0124981	2.91015	PREDICTED: Bos taurus RAS protein activator like 1 (RASAL1), transcript variant X2, mRNA	RASAL1
XM_015461242.2	-1.54007	1.54007	0.0268428	2.9081	PREDICTED: Bos taurus von Willebrand factor C and EGF domains (VWCE), transcript variant X4, mRNA	VWCE
XM_024989778.1	-1.5389	1.5389	0.0470414	2.90572	PREDICTED: Bos taurus CD1a molecule (CD1A), transcript variant X1, mRNA	CD1A
NR_030890.1	-1.53801	1.53801	0.00153617	2.90394	Bos taurus microRNA mir-1248-1 (MIR1248-1), microRNA	MIR1248-1
XM_025001993.1	-1.53352	1.53352	0.0202138	2.89492	PREDICTED: Bos taurus maestro heat-like repeat family member 5 (LOC101905222), transcript variant X1, mRNA	MROH5
NM_001302943.1	-1.53336	1.53336	0.010029	2.89459	Bos taurus non-compact myelin associated protein (NCMAP), mRNA	NCMAP
NM_001192966.2	-1.53137	1.53137	3.59305e-06	2.8906	Bos taurus SLIT-ROBO Rho GTPase activating protein 3 (SRGAP3), mRNA	SRGAP3
XM_010807914.3	-1.53123	1.53123	0.000200844	2.89032	PREDICTED: Bos taurus calicin (CCIN), transcript variant X1, mRNA	CCIN
XM_010816458.3	-1.52952	1.52952	5.51956e-07	2.8869	PREDICTED: Bos taurus BAI1 associated protein 2 (BAIAP2), transcript variant X3, mRNA	BAIAP2
XM_024979850.1	-1.52952	1.52952	5.51956e-07	2.8869	PREDICTED: Bos taurus BAI1 associated protein 2 (BAIAP2), transcript variant X7, mRNA	BAIAP2
XM_024975954.1	-1.5255	1.5255	0.000542485	2.87886	PREDICTED: Bos taurus galactosidase beta 1 like 3 (GLB1L3), transcript variant X3, mRNA	GLB1L3
XM_024987612.1	-1.52488	1.52488	0.0245331	2.87763	PREDICTED: Bos taurus BR serine/threonine kinase 2 (BRSK2), transcript variant X16, mRNA	BRSK2
XM_024987613.1	-1.52488	1.52488	0.0245331	2.87763	PREDICTED: Bos taurus BR serine/threonine kinase 2 (BRSK2), transcript variant X18, mRNA	BRSK2
NM_001076439.2	-1.52248	1.52248	0.0459332	2.87285	Bos taurus hydroxysteroid 17-beta dehydrogenase 3 (HSD17B3), mRNA	HSD17B3
XR_139219.5	-1.52214	1.52214	3.46833e-05	2.87217	PREDICTED: Bos taurus uncharacterized LOC100847791 (LOC100847791), transcript variant X1, ncRNA	LOC100847791
XM_025000729.1	-1.52141	1.52141	0.00181908	2.87072	PREDICTED: Bos taurus obscurin like 1 (OBSL1), transcript variant X2, mRNA	OBSL1
XM_025001994.1	-1.52141	1.52141	0.0210043	2.87071	PREDICTED: Bos taurus maestro heat-like repeat family member 5 (LOC101905222), transcript variant X2, mRNA	MROH5
XM_025001995.1	-1.52141	1.52141	0.0210043	2.87071	PREDICTED: Bos taurus maestro heat-like repeat family member 5 (LOC101905222), transcript variant X3, mRNA	MROH5
XR_003037695.1	-1.51907	1.51907	0.00639844	2.86606	PREDICTED: Bos taurus obscurin like 1 (OBSL1), transcript variant X4, misc_RNA	OBSL1
XM_024987340.1	-1.51734	1.51734	0.00394638	2.86262	PREDICTED: Bos taurus kirre like nephrin family adhesion molecule 3 (KIRREL3), transcript variant X1, mRNA	KIRREL3
XR_001494879.2	-1.51508	1.51508	0.0319588	2.85815	PREDICTED: Bos taurus uncharacterized lncRNA (LOC101905734), transcript variant X5, ncRNA	LOC101905734
XR_003032683.1	-1.51493	1.51493	0.020234	2.85785	PREDICTED: Bos taurus uncharacterized LOC112444348 (LOC112444348), ncRNA	LOC112444348
XR_003034824.1	-1.51457	1.51457	0.0179902	2.85713	PREDICTED: Bos taurus killer cell lectin-like receptor subfamily I member 1 (LOC100296778), transcript variant X3, misc_RNA	KLRG1
XM_025001997.1	-1.51365	1.51365	0.0223575	2.85532	PREDICTED: Bos taurus maestro heat-like repeat family member 5 (LOC101905222), transcript variant X5, mRNA	MROH5
NM_174059.2	-1.51277	1.51277	0.0299646	2.85358	Bos taurus frizzled related protein (FRZB), mRNA	FRZB
XM_024975956.1	-1.51169	1.51169	0.00053468	2.85144	PREDICTED: Bos taurus galactosidase beta 1 like 3 (GLB1L3), transcript variant X5, mRNA	GLB1L3
XM_024994394.1	-1.51119	1.51119	6.80117e-05	2.85046	PREDICTED: Bos taurus regulatory factor X2 (RFX2), transcript variant X4, mRNA	RFX2
XM_024994395.1	-1.51119	1.51119	6.80117e-05	2.85046	PREDICTED: Bos taurus regulatory factor X2 (RFX2), transcript variant X5, mRNA	RFX2
XM_024987341.1	-1.51098	1.51098	0.00410289	2.85003	PREDICTED: Bos taurus kirre like nephrin family adhesion molecule 3 (KIRREL3), transcript variant X2, mRNA	KIRREL3
XM_025000731.1	-1.5098	1.5098	0.00210106	2.8477	PREDICTED: Bos taurus obscurin like 1 (OBSL1), transcript variant X3, mRNA	OBSL1
XM_024990506.1	-1.50969	1.50969	0.0265591	2.84749	PREDICTED: Bos taurus mesoderm specific transcript (MEST), transcript variant X2, mRNA	MEST
XM_024975959.1	-1.50934	1.50934	0.000649386	2.84679	PREDICTED: Bos taurus galactosidase beta 1 like 3 (GLB1L3), transcript variant X8, mRNA	GLB1L3
XM_025000725.1	-1.50793	1.50793	0.00327104	2.84401	PREDICTED: Bos taurus obscurin like 1 (OBSL1), transcript variant X1, mRNA	OBSL1
NM_001102172.1	-1.50716	1.50716	7.57388e-05	2.8425	Bos taurus regulatory factor X2 (RFX2), mRNA	RFX2
XR_003033934.1	-1.507	1.507	0.000361391	2.84218	PREDICTED: Bos taurus uncharacterized LOC112445938 (LOC112445938), ncRNA	LOC112445938
XM_010816455.3	-1.50604	1.50604	0.000860687	2.8403	PREDICTED: Bos taurus BAI1 associated protein 2 (BAIAP2), transcript variant X1, mRNA	BAIAP2
XM_010816457.3	-1.50604	1.50604	0.000860687	2.8403	PREDICTED: Bos taurus BAI1 associated protein 2 (BAIAP2), transcript variant X4, mRNA	BAIAP2
XM_024987615.1	-1.50522	1.50522	0.026819	2.83868	PREDICTED: Bos taurus BR serine/threonine kinase 2 (BRSK2), transcript variant X20, mRNA	BRSK2
XM_024987342.1	-1.50185	1.50185	0.00671225	2.83205	PREDICTED: Bos taurus kirre like nephrin family adhesion molecule 3 (KIRREL3), transcript variant X3, mRNA	KIRREL3
XM_024975957.1	-1.50144	1.50144	0.000720256	2.83126	PREDICTED: Bos taurus galactosidase beta 1 like 3 (GLB1L3), transcript variant X6, mRNA	GLB1L3
XM_024975960.1	-1.50144	1.50144	0.000720256	2.83126	PREDICTED: Bos taurus galactosidase beta 1 like 3 (GLB1L3), transcript variant X9, mRNA	GLB1L3
XM_024992639.1	-1.50135	1.50135	0.0124646	2.83107	PREDICTED: Bos taurus killer cell lectin-like receptor subfamily I member 1 (LOC100296778), transcript variant X1, mRNA	KLRG1
XM_024977274.1	-1.49997	1.49997	0.000106688	2.82837	PREDICTED: Bos taurus yippee like 1 (YPEL1), transcript variant X6, mRNA	YPEL1
XM_005226488.4	-1.49978	1.49978	0.0154585	2.82799	PREDICTED: Bos taurus apoptosis inducing factor, mitochondria associated 2 (AIFM2), transcript variant X3, mRNA	AIFM2
NM_001017937.1	-1.49975	1.49975	0.00121078	2.82794	Bos taurus BAR/IMD domain containing adaptor protein 2 (BAIAP2), mRNA	BAIAP2
XR_001494877.2	-1.49855	1.49855	0.0352185	2.82559	PREDICTED: Bos taurus uncharacterized lncRNA (LOC101905734), transcript variant X4, ncRNA	LOC101905734
XM_024994747.1	-1.49644	1.49644	0.00052738	2.82146	PREDICTED: Bos taurus homer scaffold protein 3 (HOMER3), transcript variant X2, mRNA	HOMER3
XM_003586241.3	-1.49536	1.49536	0.000441379	2.81934	PREDICTED: Bos taurus homer scaffold protein 3 (HOMER3), transcript variant X1, mRNA	HOMER3
XR_001494875.2	-1.49502	1.49502	0.0356367	2.81868	PREDICTED: Bos taurus uncharacterized LOC101905734 (LOC101905734), transcript variant X1, ncRNA	LOC101905734
XR_804547.2	-1.4947	1.4947	6.48522e-06	2.81806	PREDICTED: Bos taurus uncharacterized LOC100847791 (LOC100847791), transcript variant X2, ncRNA	LOC100847791
XR_003030600.1	-1.49402	1.49402	3.87096e-06	2.81673	PREDICTED: Bos taurus BAI1 associated protein 2 (BAIAP2), transcript variant X8, misc_RNA	BAIAP2
XM_024983077.1	-1.49312	1.49312	0.00377748	2.81498	PREDICTED: Bos taurus VOPP1, WBP1/VOPP1 family member (VOPP1), transcript variant X1, mRNA	VOPP1
XM_024994398.1	-1.49086	1.49086	0.000134499	2.81056	PREDICTED: Bos taurus regulatory factor X2 (RFX2), transcript variant X8, mRNA	RFX2
XM_024977272.1	-1.49024	1.49024	0.000136507	2.80936	PREDICTED: Bos taurus yippee like 1 (YPEL1), transcript variant X4, mRNA	YPEL1
XM_010821289.2	-1.48995	1.48995	0.0259913	2.80879	PREDICTED: Bos taurus calcium release activated channel regulator 2B (CRACR2B), transcript variant X1, mRNA	CRACR2B
XM_024987623.1	-1.48995	1.48995	0.0259913	2.80879	PREDICTED: Bos taurus calcium release activated channel regulator 2B (CRACR2B), transcript variant X2, mRNA	CRACR2B
XM_024994396.1	-1.48985	1.48985	8.5566e-05	2.80859	PREDICTED: Bos taurus regulatory factor X2 (RFX2), transcript variant X6, mRNA	RFX2
XM_005202255.4	-1.48874	1.48874	0.0302084	2.80644	PREDICTED: Bos taurus frizzled related protein (FRZB), transcript variant X1, mRNA	FRZB
XM_005202256.4	-1.48874	1.48874	0.0302084	2.80644	PREDICTED: Bos taurus frizzled related protein (FRZB), transcript variant X2, mRNA	FRZB
XM_024994391.1	-1.48862	1.48862	8.47687e-05	2.80621	PREDICTED: Bos taurus regulatory factor X2 (RFX2), transcript variant X1, mRNA	FRZB
XM_024994393.1	-1.48862	1.48862	8.47687e-05	2.80621	PREDICTED: Bos taurus regulatory factor X2 (RFX2), transcript variant X3, mRNA	FRZB
XM_005221021.3	-1.48819	1.48819	0.00113408	2.80537	PREDICTED: Bos taurus BAI1 associated protein 2 (BAIAP2), transcript variant X5, mRNA	BAIAP2
XM_024990249.1	-1.48723	1.48723	0.00638083	2.80351	PREDICTED: Bos taurus ArfGAP with GTPase domain, ankyrin repeat and PH domain 1 (AGAP1), transcript variant X2, mRNA	AGAP1
XM_024990250.1	-1.48723	1.48723	0.00638083	2.80351	PREDICTED: Bos taurus ArfGAP with GTPase domain, ankyrin repeat and PH domain 1 (AGAP1), transcript variant X3, mRNA	AGAP1
XM_024995258.1	-1.48662	1.48662	0.00350332	2.80232	PREDICTED: Bos taurus diacylglycerol kinase gamma (DGKG), transcript variant X5, mRNA	DGKG
XM_015460510.2	-1.48578	1.48578	0.00144935	2.80068	PREDICTED: Bos taurus insulin receptor substrate 1-like (LOC107131843), transcript variant X1, mRNA	IRS1
NM_175786.2	-1.48475	1.48475	0.00217968	2.79868	Bos taurus glycogen phosphorylase, muscle associated (PYGM), mRNA	PYGM
XM_024983283.1	-1.48411	1.48411	0.00132945	2.79744	PREDICTED: Bos taurus plexin B1 (PLXNB1), transcript variant X8, mRNA	PLXNB1
NM_001076450.1	-1.48371	1.48371	0.00113272	2.79667	Bos taurus grainyhead like transcription factor 1 (GRHL1), mRNA	GRHL1
XM_024990248.1	-1.48204	1.48204	0.00708239	2.79343	PREDICTED: Bos taurus ArfGAP with GTPase domain, ankyrin repeat and PH domain 1 (AGAP1), transcript variant X1, mRNA	AGAP1
XM_010813683.3	-1.48181	1.48181	0.0102342	2.79299	PREDICTED: Bos taurus SH3 domain containing 19 (SH3D19), transcript variant X3, mRNA	SH3D19
XM_015475348.2	-1.48181	1.48181	0.0102342	2.79299	PREDICTED: Bos taurus SH3 domain containing 19 (SH3D19), transcript variant X5, mRNA	SH3D19
XM_024977530.1	-1.48181	1.48181	0.0102342	2.79299	PREDICTED: Bos taurus SH3 domain containing 19 (SH3D19), transcript variant X7, mRNA	SH3D19
XM_005215278.3	-1.48049	1.48049	0.0424344	2.79043	PREDICTED: Bos taurus zinc finger protein 485 (LOC101903326), transcript variant X2, mRNA	ZNF485
NM_001105036.1	-1.47955	1.47955	0.0202705	2.78862	Bos taurus succinyl-CoA:glutarate-CoA transferase (SUGCT), mRNA	SUGCT
XM_024990253.1	-1.47836	1.47836	0.00795198	2.78631	PREDICTED: Bos taurus ArfGAP with GTPase domain, ankyrin repeat and PH domain 1 (AGAP1), transcript variant X6, mRNA	AGAP1
XM_024987616.1	-1.47829	1.47829	0.0175278	2.78619	PREDICTED: Bos taurus BR serine/threonine kinase 2 (BRSK2), transcript variant X21, mRNA	BRSK2
XM_024985248.1	-1.4741	1.4741	0.00815907	2.77811	PREDICTED: Bos taurus AUTS2, activator of transcription and developmental regulator (AUTS2), mRNA	AUTS2
XM_024994397.1	-1.47385	1.47385	0.000154183	2.77763	PREDICTED: Bos taurus regulatory factor X2 (RFX2), transcript variant X7, mRNA	RFX2
XM_005213061.4	-1.47362	1.47362	0.00125175	2.77717	PREDICTED: Bos taurus grainyhead like transcription factor 1 (GRHL1), transcript variant X1, mRNA	GRHL1
XR_003031240.1	-1.47331	1.47331	0.0244985	2.77658	PREDICTED: Bos taurus uncharacterized LOC112442997 (LOC112442997), transcript variant X2, ncRNA	LOC112442997
XM_005228302.4	-1.47139	1.47139	0.0328701	2.77289	PREDICTED: Bos taurus G protein-coupled receptor 34 (GPR34), transcript variant X1, mRNA	GPR34
XM_024987608.1	-1.47087	1.47087	0.0331118	2.77188	PREDICTED: Bos taurus BR serine/threonine kinase 2 (BRSK2), transcript variant X11, mRNA	BRSK2
XM_024987624.1	-1.47029	1.47029	0.0329986	2.77077	PREDICTED: Bos taurus calcium release activated channel regulator 2B (CRACR2B), transcript variant X3, mRNA	CRACR2B
XM_024987625.1	-1.47029	1.47029	0.0329986	2.77077	PREDICTED: Bos taurus calcium release activated channel regulator 2B (CRACR2B), transcript variant X4, mRNA	CRACR2B
XM_015474623.2	-1.46955	1.46955	0.0333471	2.76936	PREDICTED: Bos taurus frizzled related protein (FRZB), transcript variant X3, mRNA	FRZB
XM_024987609.1	-1.46944	1.46944	0.0282952	2.76915	PREDICTED: Bos taurus BR serine/threonine kinase 2 (BRSK2), transcript variant X12, mRNA	BRSK2
NM_001102535.1	-1.46816	1.46816	0.00559418	2.76669	Bos taurus HR lysine demethylase and nuclear receptor corepressor (HR), mRNA	HR
XM_024977533.1	-1.46792	1.46792	0.0113932	2.76623	PREDICTED: Bos taurus SH3 domain containing 19 (SH3D19), transcript variant X10, mRNA	SH3D19
XM_024977534.1	-1.46792	1.46792	0.0113932	2.76623	PREDICTED: Bos taurus SH3 domain containing 19 (SH3D19), transcript variant X11, mRNA	SH3D19
XM_005217485.4	-1.46792	1.46792	0.0113932	2.76623	PREDICTED: Bos taurus SH3 domain containing 19 (SH3D19), transcript variant X12, mRNA	SH3D19
XM_024977532.1	-1.46792	1.46792	0.0113932	2.76623	PREDICTED: Bos taurus SH3 domain containing 19 (SH3D19), transcript variant X9, mRNA	SH3D19
XR_003029640.1	-1.46664	1.46664	0.0159076	2.76377	PREDICTED: Bos taurus uncharacterized LOC112441777 (LOC112441777), ncRNA	LOC112441777
NM_001082464.1	-1.46629	1.46629	0.009608	2.76311	Bos taurus synaptogyrin 3 (SYNGR3), mRNA	SYNGR3
XR_003031153.1	-1.46617	1.46617	1.79586e-05	2.76287	PREDICTED: Bos taurus small nucleolar RNA U3 (LOC112442866), ncRNA	snoRNAU3
XR_003036483.1	-1.46416	1.46416	0.00477379	2.75902	PREDICTED: Bos taurus uncharacterized LOC112448092 (LOC112448092), ncRNA	LOC112448092
XM_024975961.1	-1.46376	1.46376	0.00596935	2.75827	PREDICTED: Bos taurus galactosidase beta 1 like 3 (GLB1L3), transcript variant X10, mRNA	GLB1L3
XM_010814236.3	-1.46227	1.46227	0.01919	2.75542	PREDICTED: Bos taurus glutathione S-transferase theta 1 (GSTT1), transcript variant X3, mRNA	GSTT1
NM_001100308.1	-1.46153	1.46153	0.00540912	2.75401	Bos taurus N-acetylated alpha-linked acidic dipeptidase like 1 (NAALADL1), mRNA	NAALADL1
XR_001494876.2	-1.46036	1.46036	0.0422866	2.75177	PREDICTED: Bos taurus uncharacterized lncRNA (LOC101905734), transcript variant X1, ncRNA	LOC101905734
XM_010820653.3	-1.45982	1.45982	0.0187048	2.75075	PREDICTED: Bos taurus apoptosis inducing factor, mitochondria associated 2 (AIFM2), transcript variant X1, mRNA	AIFM2
XM_015460511.2	-1.45924	1.45924	0.00224054	2.74964	PREDICTED: Bos taurus insulin receptor substrate 1-like (LOC107131843), transcript variant X2, mRNA	IRS1
XM_024977270.1	-1.45923	1.45923	0.000191665	2.74961	PREDICTED: Bos taurus yippee like 1 (YPEL1), transcript variant X2, mRNA	YPEL1
XM_024987607.1	-1.45806	1.45806	0.0273772	2.74739	PREDICTED: Bos taurus BR serine/threonine kinase 2 (BRSK2), transcript variant X10, mRNA	BRSK2
XM_024977271.1	-1.45787	1.45787	0.000235535	2.74703	PREDICTED: Bos taurus yippee like 1 (YPEL1), transcript variant X3, mRNA	YPEL1
XM_024977273.1	-1.45787	1.45787	0.000235535	2.74703	PREDICTED: Bos taurus yippee like 1 (YPEL1), transcript variant X5, mRNA	YPEL1
XR_003033313.1	-1.45742	1.45742	0.0185443	2.74616	PREDICTED: Bos taurus BR serine/threonine kinase 2 (BRSK2), transcript variant X14, misc_RNA	BRSK2
XM_024977269.1	-1.45695	1.45695	0.00025035	2.74528	PREDICTED: Bos taurus yippee like 1 (YPEL1), transcript variant X1, mRNA	YPEL1
XM_024983101.1	-1.45622	1.45622	0.00519337	2.74389	PREDICTED: Bos taurus interleukin 17 receptor D (IL17RD), transcript variant X2, mRNA	IL17RD
XM_015459608.2	-1.45589	1.45589	0.000785029	2.74325	PREDICTED: Bos taurus semaphorin 3B (SEMA3B), transcript variant X4, mRNA	SEMA3B
XM_024975952.1	-1.45503	1.45503	0.00317565	2.74161	PREDICTED: Bos taurus galactosidase beta 1 like 3 (GLB1L3), transcript variant X1, mRNA	GLB1L3
XM_024987563.1	-1.45308	1.45308	0.00259658	2.73791	PREDICTED: Bos taurus cardiotrophin like cytokine factor 1 (CLCF1), transcript variant X2, mRNA	CLCF1
XR_003029971.1	-1.45293	1.45293	0.0134118	2.73764	PREDICTED: Bos taurus SH3 domain containing 19 (SH3D19), transcript variant X13, misc_RNA	SH3D19
XM_005217479.4	-1.45293	1.45293	0.0134118	2.73764	PREDICTED: Bos taurus SH3 domain containing 19 (SH3D19), transcript variant X2, mRNA	SH3D19
XM_010813685.3	-1.45293	1.45293	0.0134118	2.73764	PREDICTED: Bos taurus SH3 domain containing 19 (SH3D19), transcript variant X4, mRNA	SH3D19
XM_015475349.2	-1.45293	1.45293	0.0134118	2.73764	PREDICTED: Bos taurus SH3 domain containing 19 (SH3D19), transcript variant X6, mRNA	SH3D19
XM_024977531.1	-1.45293	1.45293	0.0134118	2.73764	PREDICTED: Bos taurus SH3 domain containing 19 (SH3D19), transcript variant X8, mRNA	SH3D19
XM_024990679.1	-1.45231	1.45231	0.0371688	2.73647	PREDICTED: Bos taurus SVOP like (SVOPL), transcript variant X3, mRNA	SVOPL
XR_003034237.1	-1.45231	1.45231	0.0371688	2.73647	PREDICTED: Bos taurus SVOP like (SVOPL), transcript variant X4, misc_RNA	SVOPL
XM_024987561.1	-1.45046	1.45046	0.00228017	2.73294	PREDICTED: Bos taurus cardiotrophin like cytokine factor 1 (CLCF1), transcript variant X2, mRNA	CLCF1
XR_003036933.1	-1.45005	1.45005	0.00036786	2.73217	PREDICTED: Bos taurus uncharacterized LOC112448536 (LOC112448536), ncRNA	LOC112448536
XM_024987564.1	-1.44903	1.44903	0.00233946	2.73024	PREDICTED: Bos taurus cardiotrophin like cytokine factor 1 (CLCF1), transcript variant X5, mRNA	CLCF1
XR_003031474.1	-1.44804	1.44804	0.00516372	2.72836	PREDICTED: Bos taurus uncharacterized LOC112443170 (LOC112443170), ncRNA	LOC112443170
XR_806990.3	-1.44731	1.44731	0.0238591	2.72699	PREDICTED: Bos taurus uncharacterized LOC100847934 (LOC100847934), ncRNA	LOC100847934
XM_024983280.1	-1.44712	1.44712	0.00117262	2.72663	PREDICTED: Bos taurus plexin B1 (PLXNB1), transcript variant X4, mRNA	PLXNB1
XR_003031666.1	-1.44587	1.44587	0.000209595	2.72426	PREDICTED: Bos taurus small nucleolar RNA SNORA28 (LOC112443329), ncRNA	SNORA28
XM_024990258.1	-1.44586	1.44586	0.00781235	2.72426	PREDICTED: Bos taurus ArfGAP with GTPase domain, ankyrin repeat and PH domain 1 (AGAP1), transcript variant X11, mRNA	AGAP1
XM_024975953.1	-1.44521	1.44521	0.00400053	2.72302	PREDICTED: Bos taurus galactosidase beta 1 like 3 (GLB1L3), transcript variant X2, mRNA	GLB1L3
XR_003037172.1	-1.44341	1.44341	0.0428603	2.71963	PREDICTED: Bos taurus SH3 domain containing ring finger 3 (SH3RF3), transcript variant X2, misc_RNA	SH3RF3
NM_001191359.1	-1.44325	1.44325	0.0436568	2.71933	Bos taurus PTPRF interacting protein alpha 4 (PPFIA4), mRNA	PPFIA4
XM_024987562.1	-1.44304	1.44304	0.00278443	2.71892	PREDICTED: Bos taurus cardiotrophin like cytokine factor 1 (CLCF1), transcript variant X3, mRNA	CLCF1
XM_010816456.3	-1.44114	1.44114	0.00161994	2.71535	PREDICTED: Bos taurus BAI1 associated protein 2 (BAIAP2), transcript variant X2, mRNA	BAIAP2
XR_003037197.1	-1.44091	1.44091	0.0180532	2.71492	PREDICTED: Bos taurus uncharacterized LOC112448798 (LOC112448798), ncRNA	LOC112448798
XM_024987560.1	-1.44056	1.44056	0.00244034	2.71426	PREDICTED: Bos taurus cardiotrophin like cytokine factor 1 (CLCF1), transcript variant X1, mRNA	CLCF1
XM_005222437.4	-1.44049	1.44049	3.22622e-09	2.71414	PREDICTED: Bos taurus SLIT-ROBO Rho GTPase activating protein 3 (SRGAP3), transcript variant X1, mRNA	SRGAP3
XM_024975019.1	-1.4394	1.4394	0.000172811	2.71208	PREDICTED: Bos taurus phosphodiesterase 2A (PDE2A), transcript variant X3, mRNA	PDE2A
XM_002694316.6	-1.43916	1.43916	0.0115952	2.71162	PREDICTED: Bos taurus SH3 domain containing 19 (SH3D19), transcript variant X1, mRNA	SH3D19
XM_024983281.1	-1.43888	1.43888	0.00127461	2.7111	PREDICTED: Bos taurus plexin B1 (PLXNB1), transcript variant X5, mRNA	PLXNB1
XM_024975018.1	-1.43874	1.43874	0.000129257	2.71084	PREDICTED: Bos taurus phosphodiesterase 2A (PDE2A), transcript variant X2, mRNA	PDE2A
XM_024983100.1	-1.43738	1.43738	0.00577611	2.70828	PREDICTED: Bos taurus interleukin 17 receptor D (IL17RD), transcript variant X1, mRNA	IL17RD
XM_005205675.3	-1.43669	1.43669	0.0357364	2.70698	PREDICTED: Bos taurus mesoderm specific transcript (MEST), transcript variant X1, mRNA	MEST
XM_024990259.1	-1.43503	1.43503	0.00951438	2.70388	PREDICTED: Bos taurus ArfGAP with GTPase domain, ankyrin repeat and PH domain 1 (AGAP1), transcript variant X12, mRNA	AGAP1
XM_003588193.5	-1.43494	1.43494	0.0419044	2.70371	PREDICTED: Bos taurus G protein-coupled receptor 34 (GPR34), transcript variant X2, mRNA	GPR34
XM_024993753.1	-1.43491	1.43491	0.0413096	2.70366	PREDICTED: Bos taurus family with sequence similarity 53 member A (FAM53A), mRNA	FAM53A
XM_024980552.1	-1.43404	1.43404	0.0320373	2.70202	PREDICTED: Bos taurus dynein axonemal heavy chain 9 (DNAH9), transcript variant X2, mRNA	DNAH9
NM_001083368.1	-1.4338	1.4338	0.0343776	2.70158	Bos taurus mesoderm specific transcript (MEST), mRNA	MEST
XM_005221022.4	-1.43221	1.43221	0.0018349	2.69859	PREDICTED: Bos taurus BAI1 associated protein 2 (BAIAP2), transcript variant X6, mRNA	BAIAP2
XM_024983277.1	-1.43214	1.43214	0.00127233	2.69847	PREDICTED: Bos taurus plexin B1 (PLXNB1), transcript variant X1, mRNA	PLXNB1
XM_024983279.1	-1.43214	1.43214	0.00127233	2.69847	PREDICTED: Bos taurus plexin B1 (PLXNB1), transcript variant X3, mRNA	PLXNB1
XM_024987610.1	-1.4319	1.4319	0.0330551	2.69801	PREDICTED: Bos taurus BR serine/threonine kinase 2 (BRSK2), transcript variant X13, mRNA	BRSK2
XM_024983282.1	-1.42893	1.42893	0.00128556	2.69247	PREDICTED: Bos taurus plexin B1 (PLXNB1), transcript variant X6, mRNA	PLXNB1
XM_005211437.4	-1.4288	1.4288	0.000506429	2.69223	PREDICTED: Bos taurus CD276 molecule (CD276), transcript variant X2, mRNA	CD276/B7H3
XM_002690495.5	-1.42727	1.42727	0.000573724	2.68938	PREDICTED: Bos taurus CD276 molecule (CD276), transcript variant X1, mRNA	CD276/B7H3
XM_010817867.3	-1.42686	1.42686	0.00122182	2.68861	PREDICTED: Bos taurus plexin B1 (PLXNB1), transcript variant X7, mRNA	PLXNB1
XM_005202476.4	-1.42595	1.42595	0.00136769	2.68692	PREDICTED: Bos taurus nuclear receptor subfamily 4 group A member 2 (NR4A2), transcript variant X1, mRNA	NR4A2
XR_003036717.1	-1.425	1.425	1.42577e-05	2.68515	PREDICTED: Bos taurus adenylate cyclase 4 (ADCY4), transcript variant X2, misc_RNA	ADCY4
XM_024983278.1	-1.4234	1.4234	0.00119655	2.68217	PREDICTED: Bos taurus plexin B1 (PLXNB1), transcript variant X2, mRNA	PLXNB1
XR_003037078.1	-1.42298	1.42298	0.028671	2.68139	PREDICTED: Bos taurus uncharacterized LOC112448737 (LOC112448737), ncRNA	LOC112448737
XM_024997883.1	-1.42284	1.42284	1.51362e-05	2.68113	PREDICTED: Bos taurus adenylate cyclase 4 (ADCY4), transcript variant X1, mRNA	ADCY4
NM_001099208.2	-1.42225	1.42225	2.24323e-05	2.68003	Bos taurus adenylate cyclase 4 (ADCY4), mRNA	ADCY4
NM_001143846.1	-1.42195	1.42195	0.000155903	2.67948	Bos taurus phosphodiesterase 2A (PDE2A), transcript variant 1, mRNA	PDE2A
NM_001256273.1	-1.41951	1.41951	0.000147049	2.67495	Bos taurus phosphodiesterase 2A (PDE2A), transcript variant 2, mRNA	PDE2A
NM_001205328.1	-1.41834	1.41834	2.77939e-07	2.67277	Bos taurus anti-Mullerian hormone receptor type 2 (AMHR2), mRNA	AMHR2
NM_001206636.1	-1.41691	1.41691	0.0179616	2.67014	Bos taurus killer cell lectin like receptor B1 (KLRB1), mRNA	KLRB1
XM_005202480.4	-1.41478	1.41478	0.00166796	2.66618	PREDICTED: Bos taurus nuclear receptor subfamily 4 group A member 2 (NR4A2), transcript variant X4, mRNA	NR4A2
XM_024992310.1	-1.414	1.414	0.048195	2.66474	PREDICTED: Bos taurus prickle planar cell polarity protein 1 (PRICKLE1), transcript variant X3, mRNA	PRICKLE1
XM_024992314.1	-1.414	1.414	0.048195	2.66474	PREDICTED: Bos taurus prickle planar cell polarity protein 1 (PRICKLE1), transcript variant X7, mRNA	PRICKLE1
XR_003036681.1	-1.41383	1.41383	0.00185613	2.66443	PREDICTED: Bos taurus small nucleolar RNA SNORA4 (LOC112448315), ncRNA	SNORA4
XM_024987614.1	-1.41249	1.41249	0.0360048	2.66197	PREDICTED: Bos taurus BR serine/threonine kinase 2 (BRSK2), transcript variant X19, mRNA	BRSK2
XM_025001221.1	-1.41149	1.41149	0.00448184	2.66011	PREDICTED: Bos taurus erythrocyte membrane protein band 4.1 like 1 (EPB41L1), transcript variant X15, mRNA	EPB41L1
XM_024994456.1	-1.41146	1.41146	0.0113393	2.66005	PREDICTED: Bos taurus gap junction protein gamma 2 (GJC2), transcript variant X1, mRNA	GJC2
XM_024994457.1	-1.41146	1.41146	0.0113393	2.66005	PREDICTED: Bos taurus gap junction protein gamma 2 (GJC2), transcript variant X3, mRNA	GJC2
XM_024975017.1	-1.40767	1.40767	0.000263532	2.65308	PREDICTED: Bos taurus phosphodiesterase 2A (PDE2A), transcript variant X1, mRNA	PDE2A
XM_025000738.1	-1.40707	1.40707	0.01919	2.65197	PREDICTED: Bos taurus obscurin like 1 (OBSL1), transcript variant X5, mRNA	OBSL1
XM_024975020.1	-1.4066	1.4066	0.00019354	2.65113	PREDICTED: Bos taurus phosphodiesterase 2A (PDE2A), transcript variant X4, mRNA	PDE2A
XM_024990260.1	-1.40194	1.40194	0.00939071	2.64256	PREDICTED: Bos taurus ArfGAP with GTPase domain, ankyrin repeat and PH domain 1 (AGAP1), transcript variant X13, mRNA	AGAP1
XM_024978678.1	-1.40179	1.40179	0.0289249	2.6423	PREDICTED: Bos taurus Rho GTPase activating protein 33 (ARHGAP33), transcript variant X5, mRNA	ARHGAP33
NM_001102502.1	-1.40045	1.40045	6.09862e-07	2.63984	Bos taurus CDC42 binding protein kinase gamma (CDC42BPG), mRNA	CDC42BPG
XM_025001233.1	-1.39935	1.39935	0.00555384	2.63782	PREDICTED: Bos taurus erythrocyte membrane protein band 4.1 like 1 (EPB41L1), transcript variant X27, mRNA	EPB41L1
XM_025001226.1	-1.39739	1.39739	0.00519907	2.63424	PREDICTED: Bos taurus erythrocyte membrane protein band 4.1 like 1 (EPB41L1), transcript variant X19, mRNA	EPB41L1
XM_025001227.1	-1.39739	1.39739	0.00519907	2.63424	PREDICTED: Bos taurus erythrocyte membrane protein band 4.1 like 1 (EPB41L1), transcript variant X22, mRNA	EPB41L1
XM_025001228.1	-1.39739	1.39739	0.00519907	2.63424	PREDICTED: Bos taurus erythrocyte membrane protein band 4.1 like 1 (EPB41L1), transcript variant X23, mRNA	EPB41L1
NM_001046440.1	-1.39627	1.39627	0.0219499	2.63219	Bos taurus gap junction protein gamma 2 (GJC2), mRNA	GJC2
XM_025001224.1	-1.39606	1.39606	0.00638083	2.63182	PREDICTED: Bos taurus erythrocyte membrane protein band 4.1 like 1 (EPB41L1), transcript variant X17, mRNA	EPB41L1
XM_024986227.1	-1.3954	1.3954	0.00132722	2.63061	PREDICTED: Bos taurus tRNA methyltransferase 9B (putative) (TRMT9B), transcript variant X3, mRNA	TRMT9B
XR_003033312.1	-1.39495	1.39495	0.0404902	2.6298	PREDICTED: Bos taurus BR serine/threonine kinase 2 (BRSK2), transcript variant X9, misc_RNA	BRSK2
XM_025001219.1	-1.39187	1.39187	0.00495485	2.62418	PREDICTED: Bos taurus erythrocyte membrane protein band 4.1 like 1 (EPB41L1), transcript variant X10, mRNA	EPB41L1
XM_024987611.1	-1.39083	1.39083	0.0254136	2.6223	PREDICTED: Bos taurus BR serine/threonine kinase 2 (BRSK2), transcript variant X15, mRNA	BRSK2
XM_024991706.1	-1.39041	1.39041	1.64048e-08	2.62153	PREDICTED: Bos taurus anti-Mullerian hormone receptor type 2 (AMHR2), transcript variant X1, mRNA	AMHR2
XR_003030284.1	-1.38933	1.38933	1.1239e-05	2.61957	PREDICTED: Bos taurus uncharacterized LOC112442254 (LOC112442254), ncRNA	LOC112442254
XM_010813128.3	-1.38781	1.38781	5.15221e-08	2.6168	PREDICTED: Bos taurus epoxide hydrolase 1 (EPHX1), transcript variant X2, mRNA	EPHX1
XM_025001223.1	-1.38711	1.38711	0.00555221	2.61554	PREDICTED: Bos taurus erythrocyte membrane protein band 4.1 like 1 (EPB41L1), transcript variant X16, mRNA	EPB41L1
XM_025001232.1	-1.38711	1.38711	0.00555221	2.61554	PREDICTED: Bos taurus erythrocyte membrane protein band 4.1 like 1 (EPB41L1), transcript variant X26, mRNA	EPB41L1
XM_024995255.1	-1.38689	1.38689	0.00111949	2.61514	PREDICTED: Bos taurus diacylglycerol kinase gamma (DGKG), transcript variant X3, mRNA	DGKG
NM_001076950.1	-1.38682	1.38682	0.0163529	2.61502	Bos taurus cAMP regulated phosphoprotein 21 (ARPP21), mRNA	ARPP21
XR_003035986.1	-1.38534	1.38534	0.00580249	2.61234	PREDICTED: Bos taurus uncharacterized LOC100847941 (LOC100847941), transcript variant X1, ncRNA	LOC100847941
XM_010821087.3	-1.38471	1.38471	3.96643e-06	2.6112	PREDICTED: Bos taurus CDC42 binding protein kinase gamma (CDC42BPG), transcript variant X7, mRNA	CDC42BPG
XM_025001230.1	-1.38467	1.38467	0.00594956	2.61111	PREDICTED: Bos taurus erythrocyte membrane protein band 4.1 like 1 (EPB41L1), transcript variant X25, mRNA	EPB41L1
XM_005203313.4	-1.3837	1.3837	0.000385909	2.60938	PREDICTED: Bos taurus non-compact myelin associated protein (EPB41L1), transcript variant X4, mRNA	EPB41L1
XM_005216833.4	-1.38343	1.38343	4.98779e-08	2.60888	PREDICTED: Bos taurus epoxide hydrolase 1 (EPHX1), transcript variant X4, mRNA	EPHX1
XM_024978676.1	-1.38325	1.38325	0.0228893	2.60855	PREDICTED: Bos taurus Rho GTPase activating protein 33 (ARHGAP33), transcript variant X3, mRNA	ARHGAP33
XM_024978677.1	-1.38325	1.38325	0.0228893	2.60855	PREDICTED: Bos taurus Rho GTPase activating protein 33 (ARHGAP33), transcript variant X4, mRNA	ARHGAP33
XM_005207051.4	-1.38292	1.38292	0.000429945	2.60796	PREDICTED: Bos taurus killer cell lectin like receptor B1 (KLRB1), transcript variant X1, mRNA	KLRB1
NM_001078154.1	-1.3815	1.3815	0.0280763	2.6054	Bos taurus SWI/SNF related, matrix associated, actin dependent regulator of chromatin, subfamily d, member 3 (SMARCD3), mRNA	SMARCD3
XM_024977812.1	-1.38033	1.38033	0.000394705	2.60328	PREDICTED: Bos taurus non-compact myelin associated protein (NCMAP), transcript variant X3, mRNA	NCMAP
XR_003033311.1	-1.37964	1.37964	0.045157	2.60203	PREDICTED: Bos taurus BR serine/threonine kinase 2 (BRSK2), transcript variant X8, misc_RNA	BRSK2
XM_024978606.1	-1.37872	1.37872	1.98227e-07	2.60037	PREDICTED: Bos taurus WW domain containing oxidoreductase (WWOX), transcript variant X1, mRNA	WWOX
XM_024987602.1	-1.37827	1.37827	0.0278865	2.59956	PREDICTED: Bos taurus BR serine/threonine kinase 2 (BRSK2), transcript variant X3, mRNA	BRSK2
XM_024987603.1	-1.37827	1.37827	0.0278865	2.59956	PREDICTED: Bos taurus BR serine/threonine kinase 2 (BRSK2), transcript variant X4, mRNA	BRSK2
XM_024976392.1	-1.37802	1.37802	0.0445973	2.59912	PREDICTED: Bos taurus PTPRF interacting protein alpha 4 (PPFIA4), transcript variant X19, mRNA	PPFIA4
XM_024991707.1	-1.37757	1.37757	3.55819e-07	2.59831	PREDICTED: Bos taurus anti-Mullerian hormone receptor type 2 (AMHR2), transcript variant X2, mRNA	AMHR2
XM_010815297.3	-1.37667	1.37667	0.00311048	2.59668	PREDICTED: Bos taurus sialic acid binding Ig like lectin 8 (SIGLEC8), transcript variant X2, mRNA	SIGLEC8
NM_001046193.2	-1.37594	1.37594	0.000884101	2.59538	Bos taurus activating transcription factor 3 (ATF3), mRNA	ATF3
XM_024995256.1	-1.37422	1.37422	0.00310535	2.59228	PREDICTED: Bos taurus diacylglycerol kinase gamma (DGKG), transcript variant X4, mRNA	DGKG
XM_005203312.3	-1.37404	1.37404	0.000372047	2.59195	PREDICTED: Bos taurus non-compact myelin associated protein (NCMAP), transcript variant X1, mRNA	NCMAP
XM_024977804.1	-1.37346	1.37346	0.000370644	2.59091	PREDICTED: Bos taurus non-compact myelin associated protein (NCMAP), transcript variant X2, mRNA	NCMAP
XM_010821088.3	-1.37265	1.37265	3.46602e-06	2.58946	PREDICTED: Bos taurus CDC42 binding protein kinase gamma (CDC42BPG), transcript variant X8, mRNA	CDC42BPG
NM_001192557.1	-1.3723	1.3723	0.0238834	2.58883	Bos taurus DENN domain containing 2C (DENND2C), mRNA	DENND2C
XM_024997939.1	-1.37148	1.37148	0.0008706	2.58735	PREDICTED: Bos taurus CD276 molecule (CD276), transcript variant X3, mRNA	CD276/B7H3
XM_010821084.3	-1.37111	1.37111	4.55441e-06	2.5867	PREDICTED: Bos taurus CDC42 binding protein kinase gamma (CDC42BPG), transcript variant X1, mRNA	CDC42BPG
XM_005227090.4	-1.37111	1.37111	4.55441e-06	2.5867	PREDICTED: Bos taurus CDC42 binding protein kinase gamma (CDC42BPG), transcript variant X2, mRNA	CDC42BPG
XM_010821085.3	-1.37111	1.37111	4.55441e-06	2.5867	PREDICTED: Bos taurus CDC42 binding protein kinase gamma (CDC42BPG), transcript variant X3, mRNA	CDC42BPG
XM_005227092.4	-1.37111	1.37111	4.55441e-06	2.5867	PREDICTED: Bos taurus CDC42 binding protein kinase gamma (CDC42BPG), transcript variant X4, mRNA	CDC42BPG
XM_024990255.1	-1.37103	1.37103	0.0107927	2.58656	PREDICTED: Bos taurus ArfGAP with GTPase domain, ankyrin repeat and PH domain 1 (AGAP1), transcript variant X8, mRNA	AGAP1
XM_024986940.1	-1.371	1.371	3.91558e-06	2.5865	PREDICTED: Bos taurus tet methylcytosine dioxygenase 1 (TET1), transcript variant X3, mRNA	TET1
XM_015460450.2	-1.37058	1.37058	1.0924e-06	2.58575	PREDICTED: Bos taurus stromal antigen 3 (STAG3), transcript variant X3, mRNA	STAG3
XM_002693879.5	-1.37008	1.37008	1.38947e-08	2.58484	PREDICTED: Bos taurus BTG anti-proliferation factor 2 (BTG2), mRNA	BTG2
XR_003035174.1	-1.36993	1.36993	0.015595	2.58459	PREDICTED: Bos taurus uncharacterized LOC101905786 (LOC101905786), transcript variant X1, ncRNA	LOC101905786
NM_001076832.1	-1.3697	1.3697	0.00141935	2.58417	Bos taurus tRNA methyltransferase 9B (putative) (TRMT9B), mRNA	TRMT9B
NM_001034629.2	-1.36786	1.36786	6.12206e-08	2.58087	Bos taurus epoxide hydrolase 1 (EPHX1), mRNA	EPHX1
XM_024990257.1	-1.36635	1.36635	0.0109868	2.57817	PREDICTED: Bos taurus ArfGAP with GTPase domain, ankyrin repeat and PH domain 1 (AGAP1), transcript variant X10, mRNA	AGAP1
XM_024990256.1	-1.36635	1.36635	0.0109868	2.57817	PREDICTED: Bos taurus ArfGAP with GTPase domain, ankyrin repeat and PH domain 1 (AGAP1), transcript variant X9, mRNA	AGAP1
XM_024978675.1	-1.36605	1.36605	0.024563	2.57763	PREDICTED: Bos taurus Rho GTPase activating protein 33 (ARHGAP33), transcript variant X1, mRNA	ARHGAP33
XM_005216831.4	-1.3654	1.3654	6.17518e-08	2.57647	PREDICTED: Bos taurus epoxide hydrolase 1 (EPHX1), transcript variant X1, mRNA	EPHX1
XM_005215849.4	-1.36487	1.36487	6.8069e-06	2.57553	PREDICTED: Bos taurus zinc finger and BTB domain containing 16 (ZBTB16), transcript variant X1, mRNA	ZBTB16
XM_024984835.1	-1.36419	1.36419	1.49766e-06	2.57432	PREDICTED: Bos taurus stromal antigen 3 (STAG3), transcript variant X1, mRNA	STAG3
XM_015460449.2	-1.36419	1.36419	1.49766e-06	2.57432	PREDICTED: Bos taurus stromal antigen 3 (STAG3), transcript variant X2, mRNA	STAG3
XM_024987604.1	-1.36415	1.36415	0.0299531	2.57424	PREDICTED: Bos taurus BR serine/threonine kinase 2 (BRSK2), transcript variant X5, mRNA	BRSK2
XM_024987605.1	-1.36415	1.36415	0.0299531	2.57424	PREDICTED: Bos taurus BR serine/threonine kinase 2 (BRSK2), transcript variant X6, mRNA	BRSK2
XM_024987606.1	-1.36415	1.36415	0.0299531	2.57424	PREDICTED: Bos taurus BR serine/threonine kinase 2 (BRSK2), transcript variant X7, mRNA	BRSK2
XR_003032532.1	-1.36328	1.36328	1.50713e-06	2.5727	PREDICTED: Bos taurus stromal antigen 3 (STAG3), transcript variant X9, misc_RNA	STAG3
XM_005215851.4	-1.36161	1.36161	7.28282e-06	2.56972	PREDICTED: Bos taurus zinc finger and BTB domain containing 16 (ZBTB16), transcript variant X3, mRNA	ZBTB16
XM_015460451.2	-1.36085	1.36085	2.41529e-06	2.56836	PREDICTED: Bos taurus stromal antigen 3 (STAG3), transcript variant X4, mRNA	STAG3
XM_024997884.1	-1.36063	1.36063	2.21717e-05	2.56798	PREDICTED: Bos taurus adenylate cyclase 4 (ADCY4), transcript variant X3, mRNA	ADCY4
XR_003033314.1	-1.35999	1.35999	0.0489023	2.56683	PREDICTED: Bos taurus BR serine/threonine kinase 2 (BRSK2), transcript variant X17, misc_RNA	BRSK2
XM_024987601.1	-1.35984	1.35984	0.028802	2.56656	PREDICTED: Bos taurus BR serine/threonine kinase 2 (BRSK2), transcript variant X2, mRNA	BRSK2
XR_003037381.1	-1.35927	1.35927	0.0187848	2.56555	PREDICTED: Bos taurus small nucleolar RNA SNORA42/SNORA80 family (LOC112448922), ncRNA	SNORA42/SNORA80
XM_005226931.4	-1.35913	1.35913	0.0333264	2.56531	PREDICTED: Bos taurus diacylglycerol lipase alpha (DAGLA), transcript variant X1, mRNA	DAGLA
XM_002684869.5	-1.35792	1.35792	0.000941176	2.56316	PREDICTED: Bos taurus diacylglycerol kinase gamma (DGKG), transcript variant X1, mRNA	DGKG
XM_025001951.1	-1.35695	1.35695	0.0191209	2.56143	PREDICTED: Bos taurus IQ motif and ankyrin repeat containing 1 (IQANK1), transcript variant X6, mRNA	IQANK1
XM_024986225.1	-1.35615	1.35615	0.00185514	2.56001	PREDICTED: Bos taurus tRNA methyltransferase 9B (putative) (TRMT9B), transcript variant X1, mRNA	TRMT9B
XM_010812754.3	-1.35475	1.35475	0.014262	2.55752	PREDICTED: Bos taurus leucine rich repeat containing 32 (LRRC32), transcript variant X4, mRNA	LRRC32
XM_015460453.2	-1.35373	1.35373	3.55286e-06	2.55572	PREDICTED: Bos taurus stromal antigen 3 (STAG3), transcript variant X6, mRNA	STAG3
XM_005215269.4	-1.35372	1.35372	0.0195324	2.5557	PREDICTED: Bos taurus IQ motif and ankyrin repeat containing 1 (IQANK1), transcript variant X3, mRNA	IQANK1
NM_001102024.1	-1.35371	1.35371	1.06352e-17	2.55568	Bos taurus CD1a molecule-like (LOC515418), mRNA	LOC515418
XM_024986228.1	-1.35353	1.35353	0.00169074	2.55536	PREDICTED: Bos taurus tRNA methyltransferase 9B (putative) (TRMT9B), transcript variant X4, mRNA	TRMT9B
XM_005216832.4	-1.35226	1.35226	6.69036e-08	2.55311	PREDICTED: Bos taurus epoxide hydrolase 1 (EPHX1), transcript variant X3, mRNA	EPHX1
XM_005215850.4	-1.35219	1.35219	7.83942e-06	2.55299	PREDICTED: Bos taurus zinc finger and BTB domain containing 16 (ZBTB16), transcript variant X2, mRNA	ZBTB16
XM_015473563.2	-1.35219	1.35219	0.0266515	2.55299	PREDICTED: Bos taurus glucokinase regulator (GCKR), mRNA	GCKR
XM_024975955.1	-1.35183	1.35183	0.012012	2.55236	PREDICTED: Bos taurus galactosidase beta 1 like 3 (GLB1L3), transcript variant X4, mRNA	GLB1L3
XM_024984836.1	-1.35154	1.35154	2.33873e-06	2.55185	PREDICTED: Bos taurus stromal antigen 3 (STAG3), transcript variant X5, mRNA	STAG3
XR_237209.4	-1.34806	1.34806	0.0189306	2.5457	PREDICTED: Bos taurus IQ motif and ankyrin repeat containing 1 (IQANK1), transcript variant X9, misc_RNA	IQANK1
XR_003037569.1	-1.34731	1.34731	0.01919	2.54438	PREDICTED: Bos taurus uncharacterized LOC112449081 (LOC112449081), transcript variant X1, ncRNA	LOC112449081
XM_010822034.3	-1.34708	1.34708	0.0300613	2.54397	PREDICTED: Bos taurus Cdc42 guanine nucleotide exchange factor 9 (ARHGEF9), transcript variant X10, mRNA	ARHGEF9
XM_005228254.4	-1.34708	1.34708	0.0300613	2.54397	PREDICTED: Bos taurus Cdc42 guanine nucleotide exchange factor 9 (ARHGEF9), transcript variant X11, mRNA	ARHGEF9
XM_010822033.3	-1.34708	1.34708	0.0300613	2.54397	PREDICTED: Bos taurus Cdc42 guanine nucleotide exchange factor 9 (ARHGEF9), transcript variant X9, mRNA	ARHGEF9
XM_015474384.2	-1.34675	1.34675	0.016522	2.54339	PREDICTED: Bos taurus IQ motif and ankyrin repeat containing 1 (IQANK1), transcript variant X4, mRNA	IQANK1
XM_010821086.3	-1.3465	1.3465	7.1111e-06	2.54294	PREDICTED: Bos taurus CDC42 binding protein kinase gamma (CDC42BPG), transcript variant X5, mRNA	CDC42BPG
XM_005227093.4	-1.3465	1.3465	7.1111e-06	2.54294	PREDICTED: Bos taurus CDC42 binding protein kinase gamma (CDC42BPG), transcript variant X6, mRNA	CDC42BPG
XR_001502187.2	-1.34409	1.34409	0.01506	2.5387	PREDICTED: Bos taurus nuclear receptor subfamily 4 group A member 2 (NR4A2), transcript variant X7, misc_RNA	NR4A2
XM_024995253.1	-1.34394	1.34394	0.00116026	2.53844	PREDICTED: Bos taurus diacylglycerol kinase gamma (DGKG), transcript variant X2, mRNA	DGKG
XM_024976384.1	-1.34054	1.34054	0.0375789	2.53245	PREDICTED: Bos taurus PTPRF interacting protein alpha 4 (PPFIA4), transcript variant X8, mRNA	PPFIA4
XR_001501169.2	-1.33545	1.33545	0.0326672	2.52353	PREDICTED: Bos taurus uncharacterized LOC104973145 (LOC104973145), ncRNA	LOC104973145
NM_001192059.1	-1.33411	1.33411	0.00323583	2.52121	Bos taurus proline rich 7, synaptic (PRR7), mRNA	PRR7
XM_025000246.1	-1.33356	1.33356	0.0442757	2.52023	PREDICTED: Bos taurus opioid related nociceptin receptor 1 (OPRL1), transcript variant X4, mRNA	OPRL1
XM_024978479.1	-1.33261	1.33261	5.20084e-05	2.51859	PREDICTED: Bos taurus NFKB inhibitor delta (NFKBID), transcript variant X2, mRNA	NFKBID
XM_015474385.2	-1.33075	1.33075	0.0190092	2.51533	PREDICTED: Bos taurus IQ motif and ankyrin repeat containing 1 (IQANK1), transcript variant X5, mRNA	IQANK1
NM_001078085.1	-1.33048	1.33048	0.00471548	2.51487	Bos taurus kirre like nephrin family adhesion molecule 3 (KIRREL3), mRNA	KIRREL3
XM_025000245.1	-1.33005	1.33005	0.0332448	2.51411	PREDICTED: Bos taurus opioid related nociceptin receptor 1 (OPRL1), transcript variant X3, mRNA	OPRL1
XM_005205880.4	-1.32834	1.32834	4.34066e-05	2.51113	PREDICTED: Bos taurus C-type lectin domain containing 5A (CLEC5A), transcript variant X3, mRNA	CLEC5A
XM_010812752.3	-1.32783	1.32783	0.0167739	2.51025	PREDICTED: Bos taurus leucine rich repeat containing 32 (LRRC32), transcript variant X3, mRNA	LRRC32
XM_024976386.1	-1.32659	1.32659	0.0421057	2.50809	PREDICTED: Bos taurus PTPRF interacting protein alpha 4 (PPFIA4), transcript variant X10, mRNA	PPFIA4
XM_024976385.1	-1.32659	1.32659	0.0421057	2.50809	PREDICTED: Bos taurus PTPRF interacting protein alpha 4 (PPFIA4), transcript variant X9, mRNA	PPFIA4
XM_005203574.4	-1.32632	1.32632	1.29163e-16	2.50763	PREDICTED: Bos taurus CD1a molecule-like (LOC515418), transcript variant X2, mRNA	CD1A
XM_024986229.1	-1.32624	1.32624	0.00222557	2.50749	PREDICTED: Bos taurus tRNA methyltransferase 9B (putative) (TRMT9B), transcript variant X5, mRNA	TRMT9B
XM_024986231.1	-1.32624	1.32624	0.00222557	2.50749	PREDICTED: Bos taurus tRNA methyltransferase 9B (putative) (TRMT9B), transcript variant X6, mRNA	TRMT9B
XR_003033310.1	-1.32243	1.32243	0.0312801	2.50086	PREDICTED: Bos taurus BR serine/threonine kinase 2 (BRSK2), transcript variant X1, misc_RNA	BRSK2
XM_024978778.1	-1.32045	1.32045	0.00450504	2.49743	PREDICTED: Bos taurus sialic acid binding Ig like lectin 8 (SIGLEC8), transcript variant X1, mRNA	SIGLEC8
XM_010811589.2	-1.31949	1.31949	0.00141883	2.49578	PREDICTED: Bos taurus SLC2A4 regulator (SLC2A4RG), mRNA	SLC2A4RG
NM_001077827.1	-1.31931	1.31931	0.00724337	2.49547	Bos taurus Jun proto-oncogene, AP-1 transcription factor subunit (JUN), mRNA	JUN
XR_001494886.2	-1.3193	1.3193	0.00209424	2.49545	PREDICTED: Bos taurus uncharacterized LOC104975667 (LOC104975667), ncRNA	LOC104975667
XM_010819543.3	-1.31908	1.31908	4.65893e-06	2.49507	PREDICTED: Bos taurus stromal antigen 3 (STAG3), transcript variant X11, mRNA	STAG3
XM_024978779.1	-1.3185	1.3185	0.00449159	2.49406	PREDICTED: Bos taurus sialic acid binding Ig like lectin 8 (SIGLEC8), transcript variant X3, mRNA	SIGLEC8
XM_024984854.1	-1.31749	1.31749	0.0382749	2.49232	PREDICTED: Bos taurus S100 calcium binding protein A7 (S100A7), transcript variant X1, mRNA	S100A7
XM_005203518.4	-1.31743	1.31743	0.020645	2.49222	PREDICTED: Bos taurus discoidin domain receptor tyrosine kinase 2 (DDR2), transcript variant X1, mRNA	DDR2
XM_024989442.1	-1.31743	1.31743	0.020645	2.49222	PREDICTED: Bos taurus discoidin domain receptor tyrosine kinase 2 (DDR2), transcript variant X3, mRNA	DDR2
XR_003034450.1	-1.31572	1.31572	5.33365e-05	2.48926	PREDICTED: Bos taurus uncharacterized LOC112446451 (LOC112446451), ncRNA	LOC112446451
XM_024984840.1	-1.3156	1.3156	7.81996e-06	2.48905	PREDICTED: Bos taurus stromal antigen 3 (STAG3), transcript variant X12, mRNA	STAG3
XR_815580.3	-1.31532	1.31532	2.27208e-09	2.48857	PREDICTED: Bos taurus uncharacterized LOC104975925 (LOC104975925), transcript variant X3, ncRNA	LOC104975925
XM_010804582.3	-1.31528	1.31528	5.3897e-05	2.48851	PREDICTED: Bos taurus C-type lectin domain containing 5A (CLEC5A), transcript variant X4, mRNA	CLEC5A
XM_024975818.1	-1.31451	1.31451	0.0195252	2.48718	PREDICTED: Bos taurus PPFIA binding protein 2 (PPFIBP2), transcript variant X6, mRNA	PPFIBP2
XM_024976387.1	-1.31388	1.31388	0.044722	2.48609	PREDICTED: Bos taurus PTPRF interacting protein alpha 4 (PPFIA4), transcript variant X11, mRNA	PPFIA4
XM_024976388.1	-1.31388	1.31388	0.044722	2.48609	PREDICTED: Bos taurus PTPRF interacting protein alpha 4 (PPFIA4), transcript variant X12, mRNA	PPFIA4
XM_024982513.1	-1.31327	1.31327	0.00210318	2.48503	PREDICTED: Bos taurus parathyroid hormone 1 receptor (PTH1R), transcript variant X2, mRNA	PTH1R
XM_005208263.2	-1.31299	1.31299	0.0366943	2.48457	PREDICTED: Bos taurus Myb/SANT DNA binding domain containing 1 (MSANTD1), mRNA	MSANTD1
XM_010814863.3	-1.31292	1.31292	0.0411091	2.48445	PREDICTED: Bos taurus Rho GTPase activating protein 33 (ARHGAP33), transcript variant X2, mRNA	ARHGAP33
XR_003032552.1	-1.31092	1.31092	2.39322e-08	2.481	PREDICTED: Bos taurus uncharacterized LOC104975925 (LOC104975925), transcript variant X4, ncRNA	LOC104975925
XM_005204032.4	-1.31049	1.31049	0.0143161	2.48027	PREDICTED: Bos taurus DENN domain containing 2C (DENND2C), transcript variant X3, mRNA	DENND2C
XR_237031.4	-1.30956	1.30956	0.0107342	2.47866	PREDICTED: Bos taurus uncharacterized LOC101906818 (LOC101906818), ncRNA	LOC101906818
XM_010814405.3	-1.30929	1.30929	0.000126809	2.4782	PREDICTED: Bos taurus cadherin 3 (CDH3), transcript variant X3, mRNA	CDH3
XM_024984837.1	-1.30898	1.30898	6.01134e-06	2.47767	PREDICTED: Bos taurus stromal antigen 3 (STAG3), transcript variant X7, mRNA	STAG3
NM_001037476.2	-1.30878	1.30878	0.00298886	2.47731	Bos taurus zinc finger and BTB domain containing 16 (ZBTB16), mRNA	ZBTB16
XR_003035987.1	-1.3075	1.3075	0.00401972	2.47513	PREDICTED: Bos taurus uncharacterized LOC100847941 (LOC100847941), transcript variant X2, ncRNA	LOC100847941
XR_003037077.1	-1.30729	1.30729	0.0218227	2.47476	PREDICTED: Bos taurus uncharacterized LOC112448736 (LOC112448736), ncRNA	LOC112448736
NM_001192411.2	-1.30641	1.30641	4.6571e-06	2.47325	Bos taurus stromal antigen 3 (STAG3), mRNA	STAG3
XM_005222340.4	-1.30596	1.30596	0.00171418	2.47249	PREDICTED: Bos taurus testis expressed 22 (TEX22), transcript variant X1, mRNA	TEX22
XR_003031151.1	-1.30524	1.30524	0.0280053	2.47125	PREDICTED: Bos taurus small nucleolar RNA U3 (LOC112442864), ncRNA	snoRNAU3
XM_024990901.1	-1.30477	1.30477	8.04201e-05	2.47044	PREDICTED: Bos taurus C-type lectin domain containing 5A (CLEC5A), transcript variant X1, mRNA	CLEC5A
XM_024990902.1	-1.30477	1.30477	8.04201e-05	2.47044	PREDICTED: Bos taurus C-type lectin domain containing 5A (CLEC5A), transcript variant X2, mRNA	CLEC5A
XR_003037599.1	-1.30448	1.30448	0.0182687	2.46994	PREDICTED: Bos taurus uncharacterized LOC112449102 (LOC112449102), ncRNA	LOC112449102
XM_005215267.4	-1.30435	1.30435	0.0211877	2.46973	PREDICTED: Bos taurus IQ motif and ankyrin repeat containing 1 (IQANK1), transcript variant X1, mRNA	IQANK1
XM_005215268.4	-1.30435	1.30435	0.0211877	2.46973	PREDICTED: Bos taurus IQ motif and ankyrin repeat containing 1 (IQANK1), transcript variant X2, mRNA	IQANK1
XR_003032551.1	-1.3041	1.3041	6.20739e-09	2.46929	PREDICTED: Bos taurus uncharacterized LOC104975925 (LOC104975925), transcript variant X2, ncRNA	LOC104975925
XM_024982512.1	-1.30301	1.30301	0.0028291	2.46742	PREDICTED: Bos taurus parathyroid hormone 1 receptor (PTH1R), transcript variant X1, mRNA	PTH1R
XR_240837.4	-1.30212	1.30212	0.00277444	2.46591	PREDICTED: Bos taurus uncharacterized LOC101906457 (LOC101906457), transcript variant X3, ncRNA	LOC101906457
XR_003032278.1	-1.3017	1.3017	0.015315	2.4652	PREDICTED: Bos taurus dual specificity phosphatase 22 (DUSP22), transcript variant X3, misc_RNA	DUSP22
XR_003032550.1	-1.30162	1.30162	7.4898e-09	2.46506	PREDICTED: Bos taurus uncharacterized LOC104975925 (LOC104975925), transcript variant X1, ncRNA	LOC104975925
XM_005203520.4	-1.30146	1.30146	0.0229682	2.46478	PREDICTED: Bos taurus discoidin domain receptor tyrosine kinase 2 (DDR2), transcript variant X4, mRNA	DDR2
XM_024989443.1	-1.30146	1.30146	0.0229682	2.46478	PREDICTED: Bos taurus discoidin domain receptor tyrosine kinase 2 (DDR2), transcript variant X5, mRNA	DDR2
XM_024982515.1	-1.30057	1.30057	0.00162747	2.46327	PREDICTED: Bos taurus parathyroid hormone 1 receptor (PTH1R), transcript variant X5, mRNA	PTH1R
XM_024975209.1	-1.3005	1.3005	0.0153364	2.46314	PREDICTED: Bos taurus syntaxin 3 (STX3), transcript variant X3, mRNA	STX3
XM_010811063.3	-1.30032	1.30032	0.0232789	2.46283	PREDICTED: Bos taurus enoyl-CoA hydratase domain containing 3 (ECHDC3), transcript variant X3, mRNA	ECHDC3
XM_024975812.1	-1.29977	1.29977	0.00912371	2.46189	PREDICTED: Bos taurus PPFIA binding protein 2 (PPFIBP2), transcript variant X1, mRNA	PPFIBP2
XM_024982252.1	-1.29759	1.29759	0.0324043	2.45819	PREDICTED: Bos taurus uncharacterized LOC101908149 (LOC101908149), transcript variant X1, mRNA	LOC101908149
XM_005204034.4	-1.29663	1.29663	0.0156727	2.45654	PREDICTED: Bos taurus DENN domain containing 2C (DENND2C), transcript variant X4, mRNA	DENND2C
XM_024982514.1	-1.29627	1.29627	0.00195962	2.45594	PREDICTED: Bos taurus parathyroid hormone 1 receptor (PTH1R), transcript variant X3, mRNA	PTH1R
XM_024975816.1	-1.2956	1.2956	0.00993738	2.45479	PREDICTED: Bos taurus PPFIA binding protein 2 (PPFIBP2), transcript variant X5, mRNA	PPFIBP2
XM_024975823.1	-1.29325	1.29325	0.0216917	2.4508	PREDICTED: Bos taurus PPFIA binding protein 2 (PPFIBP2), transcript variant X11, mRNA	PPFIBP2
XM_024980658.1	-1.29248	1.29248	0.0037498	2.44949	PREDICTED: Bos taurus uncharacterized LOC112442614 (LOC112442614), transcript variant X1, mRNA	LOC112442614
XM_024975814.1	-1.29181	1.29181	0.0103548	2.44834	PREDICTED: Bos taurus PPFIA binding protein 2 (PPFIBP2), transcript variant X3, mRNA	PPFIBP2
NM_001075332.1	-1.29156	1.29156	0.00215562	2.44792	Bos taurus parathyroid hormone 1 receptor (PTH1R), mRNA	PTH1R
XM_024976390.1	-1.29067	1.29067	0.0462989	2.44641	PREDICTED: Bos taurus PTPRF interacting protein alpha 4 (PPFIA4), transcript variant X14, mRNA	PPFIA4
XM_024976391.1	-1.29067	1.29067	0.0462989	2.44641	PREDICTED: Bos taurus PTPRF interacting protein alpha 4 (PPFIA4), transcript variant X15, mRNA	PPFIA4
XM_024983117.1	-1.28931	1.28931	0.0102161	2.44412	PREDICTED: Bos taurus zinc finger and BTB domain containing 47 (ZBTB47), transcript variant X1, mRNA	ZBTB47
XM_010819544.2	-1.28733	1.28733	7.87212e-06	2.44076	PREDICTED: Bos taurus stromal antigen 3 (STAG3), transcript variant X13, mRNA	STAG3
XM_005223049.4	-1.28668	1.28668	0.00316548	2.43966	PREDICTED: Bos taurus parathyroid hormone 1 receptor (PTH1R), transcript variant X4, mRNA	PTH1R
XM_024997513.1	-1.28611	1.28611	0.00279814	2.43869	PREDICTED: Bos taurus NYN domain and retroviral integrase containing (NYNRIN), transcript variant X1, mRNA	NR4A2
XM_024975822.1	-1.28592	1.28592	0.0102958	2.43838	PREDICTED: Bos taurus PPFIA binding protein 2 (PPFIBP2), transcript variant X10, mRNA	PPFIBP2
XM_024986226.1	-1.28479	1.28479	0.00314407	2.43646	PREDICTED: Bos taurus tRNA methyltransferase 9B (putative) (TRMT9B), transcript variant X2, mRNA	TRMT9B
XM_024975813.1	-1.28412	1.28412	0.0110022	2.43533	PREDICTED: Bos taurus PPFIA binding protein 2 (PPFIBP2), transcript variant X2, mRNA	PPFIBP2
XM_024975815.1	-1.28412	1.28412	0.0110022	2.43533	PREDICTED: Bos taurus PPFIA binding protein 2 (PPFIBP2), transcript variant X4, mRNA	PPFIBP2
XR_003035175.1	-1.28374	1.28374	0.0210043	2.43469	PREDICTED: Bos taurus uncharacterized LOC101905786 (LOC101905786), transcript variant X2, ncRNA	LOC101905786
XR_001501303.2	-1.28351	1.28351	0.0305237	2.4343	PREDICTED: Bos taurus uncharacterized LOC104973320 (LOC104973320), ncRNA	LOC104973320
XM_024975819.1	-1.28218	1.28218	0.0107527	2.43206	PREDICTED: Bos taurus PPFIA binding protein 2 (PPFIBP2), transcript variant X7, mRNA	PPFIBP2
XM_024975820.1	-1.28218	1.28218	0.0107527	2.43206	PREDICTED: Bos taurus PPFIA binding protein 2 (PPFIBP2), transcript variant X8, mRNA	PPFIBP2
XM_002695388.5	-1.28174	1.28174	0.000278781	2.43132	PREDICTED: Bos taurus protein tyrosine phosphatase, receptor type H (PTPRH), transcript variant X2, mRNA	PTPRH
XM_024975208.1	-1.28057	1.28057	0.0191453	2.42935	PREDICTED: Bos taurus syntaxin 3 (STX3), transcript variant X2, mRNA	STX3
NM_174053.2	-1.27951	1.27951	0.0474389	2.42756	Bos taurus fibrillin 1 (FBN1), mRNA	FBN1
XM_024977933.1	-1.27831	1.27831	0.000261696	2.42554	PREDICTED: Bos taurus cadherin 3 (CDH3), transcript variant X7, mRNA	CDH3
NM_001192459.1	-1.27822	1.27822	0.00290452	2.4254	Bos taurus NYN domain and retroviral integrase containing (NYNRIN), mRNA	NYNRIN
XM_005201891.4	-1.27809	1.27809	0.0204803	2.42518	PREDICTED: Bos taurus muscle RAS oncogene homolog (MRAS), transcript variant X6, mRNA	MRAS
XM_015473691.2	-1.27633	1.27633	0.0274988	2.42222	PREDICTED: Bos taurus potassium sodium-activated channel subfamily T member 1 (KCNT1), transcript variant X16, mRNA	KCNT1
XM_005202477.3	-1.27604	1.27604	0.00590288	2.42173	PREDICTED: Bos taurus nuclear receptor subfamily 4 group A member 2 (NR4A2), transcript variant X2, mRNA	NR4A2
XM_005202479.4	-1.27604	1.27604	0.00590288	2.42173	PREDICTED: Bos taurus nuclear receptor subfamily 4 group A member 2 (NR4A2), transcript variant X3, mRNA	NR4A2
XM_024976632.1	-1.27527	1.27527	0.00337252	2.42044	PREDICTED: Bos taurus pleckstrin homology domain containing A6 (PLEKHA6), transcript variant X4, mRNA	PLEKHA6
XM_024992217.1	-1.27526	1.27526	0.00519337	2.42043	PREDICTED: Bos taurus intraflagellar transport 27 (IFT27), transcript variant X1, mRNA	IFT27
XM_015458396.2	-1.27521	1.27521	7.40523e-05	2.42034	PREDICTED: Bos taurus protein tyrosine phosphatase, receptor type H (PTPRH), transcript variant X4, mRNA	PTPRH
XM_024976630.1	-1.27281	1.27281	0.00293228	2.41631	PREDICTED: Bos taurus pleckstrin homology domain containing A6 (PLEKHA6), transcript variant X2, mRNA	PLEKHA6
XM_015458395.2	-1.27236	1.27236	6.73757e-06	2.41557	PREDICTED: Bos taurus protein tyrosine phosphatase, receptor type H (PTPRH), transcript variant X3, mRNA	PTPRH
XM_005203519.4	-1.27194	1.27194	0.0350733	2.41486	PREDICTED: Bos taurus discoidin domain receptor tyrosine kinase 2 (DDR2), transcript variant X2, mRNA	DDR2
XM_005201890.4	-1.27162	1.27162	0.0195879	2.41432	PREDICTED: Bos taurus muscle RAS oncogene homolog (MRAS), transcript variant X4, mRNA	MRAS
XM_024989243.1	-1.27078	1.27078	0.0188415	2.41292	PREDICTED: Bos taurus DENN domain containing 2C (DENND2C), transcript variant X1, mRNA	DENND2C
XM_024989245.1	-1.27078	1.27078	0.0188415	2.41292	PREDICTED: Bos taurus DENN domain containing 2C (DENND2C), transcript variant X2, mRNA	DENND2C
XM_003587046.5	-1.27065	1.27065	0.008429	2.41271	PREDICTED: Bos taurus contactin 2 (CNTN2), mRNA	CNTN2
NM_001205796.1	-1.27032	1.27032	0.0229932	2.41215	Bos taurus WAP, follistatin/kazal, immunoglobulin, kunitz and netrin domain containing 1 (WFIKKN1), mRNA	WFIKKN1
XM_024984841.1	-1.2703	1.2703	6.86822e-06	2.41212	PREDICTED: Bos taurus stromal antigen 3 (STAG3), transcript variant X14, mRNA	STAG3
XM_010807162.3	-1.27026	1.27026	0.00425238	2.41205	PREDICTED: Bos taurus 5-phosphohydroxy-L-lysine phospho-lyase (PHYKPL), transcript variant X2, mRNA	PHYKPL
XM_024977931.1	-1.26951	1.26951	0.00035986	2.41079	PREDICTED: Bos taurus cadherin 3 (CDH3), transcript variant X4, mRNA	CDH3
XM_024999628.1	-1.26877	1.26877	0.0250351	2.40955	PREDICTED: Bos taurus potassium sodium-activated channel subfamily T member 1 (KCNT1), transcript variant X18, mRNA	KCNT1
XM_024977932.1	-1.26781	1.26781	0.00028415	2.40796	PREDICTED: Bos taurus cadherin 3 (CDH3), transcript variant X6, mRNA	CDH3
XR_001501438.2	-1.26573	1.26573	0.0382616	2.40448	PREDICTED: Bos taurus potassium sodium-activated channel subfamily T member 1 (KCNT1), transcript variant X5, misc_RNA	KCNT1
XR_003037306.1	-1.26505	1.26505	0.0380803	2.40336	PREDICTED: Bos taurus potassium sodium-activated channel subfamily T member 1 (KCNT1), transcript variant X6, misc_RNA	KCNT1
XM_024980840.1	-1.26468	1.26468	0.000426362	2.40274	PREDICTED: Bos taurus ADP ribosylation factor like GTPase 5C (ARL5C), mRNA	ARL5C
XM_002707778.4	-1.26347	1.26347	0.0124978	2.40072	PREDICTED: Bos taurus zinc finger and BTB domain containing 47 (ZBTB47), transcript variant X2, mRNA	ZBTB47
XM_024999617.1	-1.26292	1.26292	0.0314048	2.39982	PREDICTED: Bos taurus potassium sodium-activated channel subfamily T member 1 (KCNT1), transcript variant X1, mRNA	KCNT1
XR_003034634.1	-1.26269	1.26269	4.13176e-07	2.39943	PREDICTED: Bos taurus ankyrin repeat domain-containing protein 26-like (LOC783893), transcript variant X5, misc_RNA	ANKRD26
XM_015473689.2	-1.26194	1.26194	0.0322775	2.39818	PREDICTED: Bos taurus potassium sodium-activated channel subfamily T member 1 (KCNT1), transcript variant X4, mRNA	KCNT1
NM_001192899.1	-1.26158	1.26158	0.00587011	2.39759	Bos taurus 5-phosphohydroxy-L-lysine phospho-lyase (PHYKPL), mRNA	PHYKPL
NM_001166484.1	-1.2613	1.2613	6.80117e-05	2.39711	Bos taurus KIT proto-oncogene, receptor tyrosine kinase (KIT), mRNA	KIT
NM_001098963.1	-1.26073	1.26073	0.000880409	2.39617	Bos taurus gamma-aminobutyric acid type B receptor subunit 1 (GABBR1), transcript variant 2, mRNA	GABBR1
XR_003030031.1	-1.26062	1.26062	0.00680372	2.39599	PREDICTED: Bos taurus uncharacterized LOC101904902 (LOC101904902), ncRNA	LOC101904902
XR_806464.3	-1.26004	1.26004	3.34546e-07	2.39503	PREDICTED: Bos taurus ankyrin repeat domain-containing protein 26-like (LOC783893), transcript variant X2, misc_RNA	ANKRD26
XM_010814406.3	-1.25931	1.25931	0.000260191	2.39381	PREDICTED: Bos taurus cadherin 3 (CDH3), transcript variant X5, mRNA	CDH3
XM_024986938.1	-1.25919	1.25919	2.16804e-05	2.39362	PREDICTED: Bos taurus tet methylcytosine dioxygenase 1 (TET1), transcript variant X1, mRNA	TET1
XM_024999618.1	-1.2586	1.2586	0.0315051	2.39263	PREDICTED: Bos taurus potassium sodium-activated channel subfamily T member 1 (KCNT1), transcript variant X3, mRNA	KCNT1
XR_806466.3	-1.25775	1.25775	3.51005e-07	2.39122	PREDICTED: Bos taurus ankyrin repeat domain-containing protein 26-like (LOC783893), transcript variant X4, misc_RNA	ANKRD26
XM_015473690.2	-1.25774	1.25774	0.0384839	2.39122	PREDICTED: Bos taurus potassium sodium-activated channel subfamily T member 1 (KCNT1), transcript variant X7, mRNA	KCNT1
XM_024976631.1	-1.25748	1.25748	0.00381002	2.39077	PREDICTED: Bos taurus pleckstrin homology domain containing A6 (PLEKHA6), transcript variant X3, mRNA	PLEKHA6
XM_024991777.1	-1.25736	1.25736	0.0152072	2.39057	PREDICTED: Bos taurus potassium calcium-activated channel subfamily M regulatory beta subunit 4 (KCNMB4), transcript variant X3, mRNA	KCNMB4
XM_024986939.1	-1.25726	1.25726	2.2795e-05	2.39042	PREDICTED: Bos taurus tet methylcytosine dioxygenase 1 (TET1), transcript variant X2, mRNA	TET1
XM_024978566.1	-1.2563	1.2563	2.69909e-06	2.38882	PREDICTED: Bos taurus Fanconi anemia complementation group A (FANCA), transcript variant X8, mRNA	FANCA
XR_003032279.1	-1.25599	1.25599	0.0238872	2.38832	PREDICTED: Bos taurus dual specificity phosphatase 22 (DUSP22), transcript variant X5, misc_RNA	DUSP22
XM_005207937.4	-1.25585	1.25585	9.09611e-05	2.38808	PREDICTED: Bos taurus KIT proto-oncogene receptor tyrosine kinase (KIT), transcript variant X1, mRNA	KIT
XR_806467.3	-1.25569	1.25569	3.76187e-07	2.38782	PREDICTED: Bos taurus ankyrin repeat domain-containing protein 26-like (LOC783893), transcript variant X6, misc_RNA	ANKRD26
XM_024976629.1	-1.25521	1.25521	0.00329234	2.38701	PREDICTED: Bos taurus pleckstrin homology domain containing A6 (PLEKHA6), transcript variant X1, mRNA	PLEKHA6
XM_010815328.3	-1.25484	1.25484	0.0132976	2.38641	PREDICTED: Bos taurus vomeronasal 1 receptor bosTauV1R414 (BOSTAUV1R414), mRNA	BOSTAUV1R414
NM_001244605.1	-1.25468	1.25468	0.000333033	2.38613	Bos taurus cadherin 3 (CDH3), mRNA	CDH3
XR_003034635.1	-1.25385	1.25385	4.17012e-07	2.38477	PREDICTED: Bos taurus ankyrin repeat domain-containing protein 26-like (LOC783893), transcript variant X7, misc_RNA	ANKRD26
XM_024988866.1	-1.25279	1.25279	0.000441379	2.38302	PREDICTED: Bos taurus Kruppel like factor 8 (KLF8), transcript variant X4, mRNA	KLF8
XR_003034636.1	-1.25212	1.25212	5.45938e-07	2.38191	PREDICTED: Bos taurus ankyrin repeat domain-containing protein 26-like (LOC783893), transcript variant X8, misc_RNA	ANKRD26
XM_015473688.2	-1.25147	1.25147	0.0315219	2.38083	PREDICTED: Bos taurus potassium sodium-activated channel subfamily T member 1 (KCNT1), transcript variant X2, mRNA	KCNT1
XM_024999629.1	-1.2507	1.2507	0.000214429	2.37956	PREDICTED: Bos taurus potassium sodium-activated channel subfamily T member 1 (KCNT1), transcript variant X19, mRNA	KCNT1
XM_024999619.1	-1.2503	1.2503	0.0275903	2.37891	PREDICTED: Bos taurus potassium sodium-activated channel subfamily T member 1 (KCNT1), transcript variant X8, mRNA	KCNT1
XM_015460075.2	-1.24953	1.24953	0.0376068	2.37763	PREDICTED: Bos taurus calcium binding tyrosine phosphorylation regulated (CABYR), transcript variant X7, mRNA	CABYR
NM_001098118.1	-1.24832	1.24832	0.0245962	2.37564	Bos taurus muscle RAS oncogene homolog (MRAS), mRNA	MRAS
NR_137293.1	-1.24746	1.24746	0.0134525	2.37423	Bos taurus adipocyte differentiation-associated long noncoding RNA (ADNCR), long non-coding RNA	ADNCR
XM_024999621.1	-1.24609	1.24609	0.0279456	2.37198	PREDICTED: Bos taurus potassium sodium-activated channel subfamily T member 1 (KCNT1), transcript variant X10, mRNA	KCNT1
XM_024999624.1	-1.24604	1.24604	0.0279508	2.37189	PREDICTED: Bos taurus potassium sodium-activated channel subfamily T member 1 (KCNT1), transcript variant X13, mRNA	KCNT1
XM_024999622.1	-1.24593	1.24593	0.0274355	2.37171	PREDICTED: Bos taurus potassium sodium-activated channel subfamily T member 1 (KCNT1), transcript variant X11, mRNA	KCNT1
XM_024999625.1	-1.24593	1.24593	0.0274355	2.37171	PREDICTED: Bos taurus potassium sodium-activated channel subfamily T member 1 (KCNT1), transcript variant X14, mRNA	KCNT1
XM_024979375.1	-1.24508	1.24508	0.000296838	2.37032	PREDICTED: Bos taurus protein tyrosine phosphatase, receptor type H (PTPRH), transcript variant X1, mRNA	PTPRH
XM_024999620.1	-1.24467	1.24467	0.0277827	2.36964	PREDICTED: Bos taurus potassium sodium-activated channel subfamily T member 1 (KCNT1), transcript variant X9, mRNA	KCNT1
XM_024982303.1	-1.24392	1.24392	0.0481247	2.36842	PREDICTED: Bos taurus myeloid-associated differentiation marker-like (LOC101906218), transcript variant X2, mRNA	MYADML
NM_001076445.1	-1.24374	1.24374	0.00709902	2.36812	Bos taurus intraflagellar transport 27 (IFT27), mRNA	IFT27
XM_024982304.1	-1.24363	1.24363	0.0492015	2.36794	PREDICTED: Bos taurus myeloid-associated differentiation marker-like (LOC101906218), transcript variant X3, mRNA	MYADML
XM_024999626.1	-1.24347	1.24347	0.0285416	2.36767	PREDICTED: Bos taurus potassium sodium-activated channel subfamily T member 1 (KCNT1), transcript variant X15, mRNA	KCNT1
XM_024999623.1	-1.24278	1.24278	0.0280276	2.36655	PREDICTED: Bos taurus potassium sodium-activated channel subfamily T member 1 (KCNT1), transcript variant X12, mRNA	KCNT1
XM_024999631.1	-1.24267	1.24267	0.0285754	2.36637	PREDICTED: Bos taurus potassium sodium-activated channel subfamily T member 1 (KCNT1), transcript variant X21, mRNA	KCNT1
XM_024999630.1	-1.24165	1.24165	0.000375007	2.36468	PREDICTED: Bos taurus potassium sodium-activated channel subfamily T member 1 (KCNT1), transcript variant X20, mRNA	KCNT1
XM_005202481.4	-1.24075	1.24075	0.0102098	2.36322	PREDICTED: Bos taurus nuclear receptor subfamily 4 group A member 2 (NR4A2), transcript variant X5, mRNA	NR4A2
NM_001205971.1	-1.23957	1.23957	0.0365157	2.36128	Bos taurus Wnt family member 5A (WNT5A), mRNA	WNT5A
XM_024985580.1	-1.23955	1.23955	0.00201878	2.36126	PREDICTED: Bos taurus polo like kinase 3 (PLK3), transcript variant X1, mRNA	PLK3
XR_235247.4	-1.23771	1.23771	1.32109e-07	2.35824	PREDICTED: Bos taurus cold inducible RNA binding protein (CIRBP), transcript variant X7, misc_RNA	CIRBP
XM_002692551.6	-1.2377	1.2377	0.0231082	2.35822	PREDICTED: Bos taurus IQ motif and ankyrin repeat containing 1 (IQANK1), transcript variant X7, mRNA	IQANK1
XM_015473274.2	-1.23695	1.23695	0.0329123	2.357	PREDICTED: Bos taurus muscle RAS oncogene homolog (MRAS), transcript variant X7, mRNA	MRAS
XM_005227310.4	-1.23611	1.23611	0.00170093	2.35562	PREDICTED: Bos taurus tetraspanin 4 (TSPAN4), transcript variant X6, mRNA	TSPAN4
XM_005227309.4	-1.23611	1.23611	0.00170093	2.35562	PREDICTED: Bos taurus tetraspanin 4 (TSPAN4), transcript variant X9, mRNA	TSPAN4
XM_005222857.4	-1.23466	1.23466	0.00218575	2.35326	PREDICTED: Bos taurus Wnt family member 5A (WNT5A), transcript variant X1, mRNA	WNT5A
XM_024999627.1	-1.23466	1.23466	0.0293894	2.35326	PREDICTED: Bos taurus potassium sodium-activated channel subfamily T member 1 (KCNT1), transcript variant X17, mRNA	KCNT1
NM_001075153.2	-1.23383	1.23383	0.00175767	2.3519	Bos taurus polo like kinase 3 (PLK3), mRNA	PLK3
XM_024982311.1	-1.23357	1.23357	0.00498839	2.35149	PREDICTED: Bos taurus kinesin family member 7 (KIF7), transcript variant X4, mRNA	KIF7
XR_003031500.1	-1.23144	1.23144	0.000313581	2.34801	PREDICTED: Bos taurus testis expressed 22 (TEX22), transcript variant X3, misc_RNA	TEX22
XR_003031519.1	-1.23143	1.23143	0.00599469	2.348	PREDICTED: Bos taurus uncharacterized LOC101908149 (LOC101908149), transcript variant X3, misc_RNA	LOC101908149
XR_003036706.1	-1.23141	1.23141	0.0031306	2.34796	PREDICTED: Bos taurus small nucleolar RNA SNORD2 (LOC112448336), ncRNA	SNORD2
XM_005222855.4	-1.23073	1.23073	0.00255437	2.34686	PREDICTED: Bos taurus Wnt family member 5A (WNT5A), transcript variant X2, mRNA	WNT5A
NM_001081578.1	-1.22841	1.22841	0.0408558	2.34308	Bos taurus SAM pointed domain containing ETS transcription factor (SPDEF), mRNA	SPDEF
XM_024978565.1	-1.22807	1.22807	6.03325e-06	2.34253	PREDICTED: Bos taurus Fanconi anemia complementation group A (FANCA), transcript variant X7, mRNA	FANCA
XR_003033132.1	-1.22791	1.22791	1.10083e-11	2.34228	PREDICTED: Bos taurus uncharacterized LOC107131944 (LOC107131944), ncRNA	LOC107131944
XR_003037193.1	-1.22755	1.22755	0.0251092	2.34169	PREDICTED: Bos taurus uncharacterized LOC112448794 (LOC112448794), ncRNA	LOC112448794
NM_001163275.1	-1.2272	1.2272	0.00155592	2.34112	Bos taurus gamma-aminobutyric acid type B receptor subunit 1 (GABBR1), transcript variant 1, mRNA	GABBR1
XM_005222858.4	-1.22402	1.22402	0.00282585	2.33596	PREDICTED: Bos taurus Wnt family member 5A (WNT5A), transcript variant X3, mRNA	WNT5A
XM_005221849.4	-1.22342	1.22342	0.00549189	2.335	PREDICTED: Bos taurus kinesin family member 7 (KIF7), transcript variant X1, mRNA	KIF7
XM_015459205.2	-1.22342	1.22342	0.00549189	2.335	PREDICTED: Bos taurus kinesin family member 7 (KIF7), transcript variant X3, mRNA	KIF7
NM_001206737.1	-1.22111	1.22111	0.0432592	2.33126	Bos taurus androglobin (ADGB), mRNA	ADGB
XM_005220225.4	-1.22078	1.22078	0.040954	2.33072	PREDICTED: Bos taurus purinergic receptor P2X 1 (P2RX1), transcript variant X2, mRNA	P2RX1
XR_003031518.1	-1.21992	1.21992	0.00613362	2.32934	PREDICTED: Bos taurus uncharacterized LOC101908149 (LOC101908149), transcript variant X2, misc_RNA	LOC101908149
XR_003033338.1	-1.21954	1.21954	0.011312	2.32872	PREDICTED: Bos taurus uncharacterized LOC101905049 (LOC101905049), transcript variant X6, ncRNA	LOC101905049
XM_005201889.4	-1.2189	1.2189	0.0258229	2.32769	PREDICTED: Bos taurus muscle RAS oncogene homolog (MRAS), transcript variant X3, mRNA	MRAS
XM_010801552.3	-1.2189	1.2189	0.0258229	2.32769	PREDICTED: Bos taurus muscle RAS oncogene homolog (MRAS), transcript variant X5, mRNA	MRAS
XM_010811881.3	-1.21839	1.21839	0.0226154	2.32687	PREDICTED: Bos taurus IQ motif and ankyrin repeat containing 1 (IQANK1), transcript variant X8, mRNA	IQANK1
XM_015459204.2	-1.21587	1.21587	0.0057406	2.32281	PREDICTED: Bos taurus kinesin family member 7 (KIF7), transcript variant X2, mRNA	KIF7
XM_002697288.5	-1.21491	1.21491	0.00936773	2.32126	PREDICTED: Bos taurus adenylate cyclase type 10 (LOC531747), transcript variant X9, mRNA	ADCY10
XM_024991562.1	-1.21315	1.21315	0.000844431	2.31843	PREDICTED: Bos taurus WC1 isolate DV10 (WC1-12), transcript variant X4, mRNA	WC1-12
[truncated: 529 more rows]
